# Supplementary material for: Tautomerism‐Coupled Self‐Assembly and Transformations of Iminopyrrole Metallacages
Source: Chemistry. 2025 Sep 24;31(63):e02714. doi: 10.1002/chem.202502714 (PMC12683226; doi:10.1002/chem.202502714)
Supplement: Supplementary file 2 — Supporting Information [file CHEM-31-e02714-s002.cif]

data_global

_audit_creation_date               2025-02-21
_shelx_SHELXL_version_number       '2019/3'
_audit_contact_author_name         'Jedrzej P. Perdek'
_audit_contact_author_email        'jedrzej.perdek@uwr.edu.pl'
_audit_contact_author_address      'University of Wroclaw, Faculty of Chemistry, 14 F. Joliot-Curie St., 50-383 Wroclaw, Poland'
_publ_contact_author_name 'Bartosz Szyszko'
_publ_contact_author_email        'bartosz.szyszko@uwr.edu.pl'
_publ_contact_author_address      '14 F. Joliot-Curie St., 50-383 Wroclaw, Poland'
_publ_contact_author_id_orcid 'https://orcid.org/0000-0002-8780-5594'
_publ_requested_journal 'Chemistry - A European Journal'
_publ_section_title 'Tautomerism-Coupled Subcomponent Self-Assembly and Transformations of Icosahedral Pyrrole Cage'
_publ_section_abstract           'Four discrete metallacages were obtained from the condensation of 2,5-diformylpyrrole and tren in the presence of Zn(II). The structures differed in nuclearity, size, and symmetry, with the number of templating cations playing a key role in defining the properties of the architecture. The diiminopyrrole coordination motif, a fundamental structural feature of assemblies, undergoes tautomerisation in certain cases, yielding an iminoaminoazafulvene altering the assembly. The controlled interconversion between bi-, tetra-, and dodecanuclear cages was achieved through a simple stimuli, highlighting the dynamic nature of these assemblies.'
loop_
  _publ_author_name
  _publ_author_address
  'Sukiennik, Jakub'     'University of Wroclaw, Faculty of Chemistry, 14 F. Joliot-Curie St., 50-383 Wroclaw, Poland'
  'Sarwa, Aleksandra'     'University of Wroclaw, Faculty of Chemistry, 14 F. Joliot-Curie St., 50-383 Wroclaw, Poland'
  'Perdek, Jedrzej P.'   'University of Wroclaw, Faculty of Chemistry, 14 F. Joliot-Curie St., 50-383 Wroclaw, Poland'
  'Siczek, Milosz'   'University of Wroclaw, Faculty of Chemistry, 14 F. Joliot-Curie St., 50-383 Wroclaw, Poland'
  'Szyszko, Bartosz'   'University of Wroclaw, Faculty of Chemistry, 14 F. Joliot-Curie St., 50-383 Wroclaw, Poland'

_publ_section_references 'D. Kratzert, I. Krossing, (2018), J. Appl. Cryst. 51, 928-934. Dolomanov, O.V., Bourhis, L.J., Gildea, R.J, Howard, J.A.K. & Puschmann, H. (2009), J. Appl. Cryst. 42, 339-341. Kratzert, D., Holstein, J.J. & Krossing, I. (2015). J. Appl. Cryst. 48, 933-938. Sheldrick, G.M. (2015). Acta Cryst. C71, 3-8.'

data_1-Zn2
_chemical_formula_moiety          'C30 H36 N11 Zn2, C30 H36.33 N11 Zn, 3.67(C5 H5 N), 0.33(C2 H3 O2), 0.5(H2 O)'
_chemical_formula_sum              'C79.01 H92.67 N25.67 O1.16 Zn3'
_chemical_formula_weight           1616.62
_chemical_absolute_configuration   ?
_chemical_melting_point            ?
loop_
  _atom_type_symbol
  _atom_type_description
  _atom_type_scat_dispersion_real
  _atom_type_scat_dispersion_imag
  _atom_type_scat_source
 'C' 'C' 0.0181 0.0091 'International Tables Vol C Tables 4.2.6.8 and 6.1.1.4'
 'H' 'H' 0.0000 0.0000 'International Tables Vol C Tables 4.2.6.8 and 6.1.1.4'
 'N' 'N' 0.0311 0.0180 'International Tables Vol C Tables 4.2.6.8 and 6.1.1.4'
 'O' 'O' 0.0492 0.0322 'International Tables Vol C Tables 4.2.6.8 and 6.1.1.4'
 'Zn' 'Zn' -1.5491 0.6778
 'International Tables Vol C Tables 4.2.6.8 and 6.1.1.4'

_shelx_space_group_comment
;
The symmetry employed for this shelxl refinement is uniquely defined
by the following loop, which should always be used as a source of
symmetry information in preference to the above space-group names.
They are only intended as comments.
;
_space_group_crystal_system        'orthorhombic'
_space_group_IT_number             33
_space_group_name_H-M_alt          'P n a 21'
_space_group_name_Hall             'P 2c -2n'
loop_
  _space_group_symop_operation_xyz
 'x, y, z'
 '-x, -y, z+1/2'
 'x+1/2, -y+1/2, z'
 '-x+1/2, y+1/2, z+1/2'

_cell_length_a                     28.115(7)
_cell_length_b                     11.939(3)
_cell_length_c                     22.967(6)
_cell_angle_alpha                  90
_cell_angle_beta                   90
_cell_angle_gamma                  90
_cell_volume                       7709(3)
_cell_formula_units_Z              4
_cell_measurement_reflns_used      10694
_cell_measurement_temperature      100.00(10)
_cell_measurement_theta_max        71.5720
_cell_measurement_theta_min        3.1140
_shelx_estimated_absorpt_T_max     ?
_shelx_estimated_absorpt_T_min     ?
_exptl_absorpt_coefficient_mu      1.600
_exptl_absorpt_correction_T_max    1.00000
_exptl_absorpt_correction_T_min    0.86229
_exptl_absorpt_correction_type     multi-scan
_exptl_absorpt_process_details
;
CrysAlisPro 1.171.43.104a (Rigaku Oxford Diffraction, 2023)
Empirical absorption correction using spherical harmonics,
implemented in SCALE3 ABSPACK scaling algorithm.
;
_exptl_absorpt_special_details     ?
_exptl_crystal_colour              yellow
_exptl_crystal_colour_primary      yellow
_exptl_crystal_density_diffrn      1.393
_exptl_crystal_density_meas        ?
_exptl_crystal_density_method      ?
_exptl_crystal_description         block
_exptl_crystal_F_000               3383
_exptl_crystal_size_max            0.08
_exptl_crystal_size_mid            0.05
_exptl_crystal_size_min            0.03
_exptl_transmission_factor_max     ?
_exptl_transmission_factor_min     ?
_diffrn_reflns_av_R_equivalents    0.0290
_diffrn_reflns_av_unetI/netI       0.0410
_diffrn_reflns_Laue_measured_fraction_full  0.998
_diffrn_reflns_Laue_measured_fraction_max  0.967
_diffrn_reflns_limit_h_max         18
_diffrn_reflns_limit_h_min         -34
_diffrn_reflns_limit_k_max         14
_diffrn_reflns_limit_k_min         -14
_diffrn_reflns_limit_l_max         27
_diffrn_reflns_limit_l_min         -28
_diffrn_reflns_number              36702
_diffrn_reflns_point_group_measured_fraction_full  0.881
_diffrn_reflns_point_group_measured_fraction_max  0.837
_diffrn_reflns_theta_full          67.684
_diffrn_reflns_theta_max           73.365
_diffrn_reflns_theta_min           3.144
_diffrn_ambient_temperature        100.15
_diffrn_detector_area_resol_mean   10.0000
_diffrn_detector_type              'HyPix-Arc 150'
_diffrn_measured_fraction_theta_full  0.998
_diffrn_measured_fraction_theta_max  0.967
_diffrn_measurement_details
;
List of Runs (angles in degrees, time in seconds):

  # Type    Start    End  Width  t~exp~   \w     \q     \k     \f   Frames
--------------------------------------------------------------------------
  1  \w     69.00 107.00   0.50   10.00    --   62.50  22.00 -52.00   76
  2  \w    -84.00 -40.00   0.50   10.00    --  -70.64 107.00  56.00   88
  3  \w    -81.00 -55.00   0.50   10.00    --  -70.64 -22.00 142.00   52
  4  \w     46.00  89.00   0.50   10.00    --   75.87-107.00 -41.00   86
  5  \w    -87.00 -38.00   0.50   10.00    --  -76.86 114.00 145.00   98
  6  \w     37.00  63.00   0.50   10.00    --   62.50 -95.00 -30.00   52
  7  \w     28.00  77.00   0.50   10.00    --   62.50-125.00  90.00   98
  8  \w     27.00  86.00   0.50   10.00    --   62.50   0.00 -60.00  118
  9  \w    -77.00 -52.00   0.50   10.00    --  -63.51 -22.00 142.00   50
 10  \w    -99.00 -39.00   0.50   10.00    --  -70.64 -15.00  60.00  120
 11  \w     46.00  83.00   0.50   10.00    --   75.87 -95.00-120.00   74
 12  \w     59.00  84.00   0.50   10.00    --   75.87 -95.00 -90.00   50
 13  \w   -102.00 -60.00   0.50   10.00    --  -76.86 125.00   0.00   84
 14  \w   -109.00 -46.00   0.50   10.00    --  -76.86   0.00-180.00  126
;
_diffrn_measurement_device         'four-circle diffractometer'
_diffrn_measurement_device_type    'XtaLAB Synergy R, DW system, HyPix-Arc 150'
_diffrn_measurement_method         '\w scans'
_diffrn_radiation_type             CuK\a
_diffrn_radiation_wavelength       1.54184
_diffrn_source                     ?
_reflns_Friedel_coverage           0.686
_reflns_Friedel_fraction_full      0.758
_reflns_Friedel_fraction_max       0.699
_reflns_number_gt                  9737
_reflns_number_total               12971
_reflns_special_details
;
 Reflections were merged by SHELXL according to the crystal
 class for the calculation of statistics and refinement.
 
 _reflns_Friedel_fraction is defined as the number of unique
 Friedel pairs measured divided by the number that would be
 possible theoretically, ignoring centric projections and
 systematic absences.
;
_reflns_threshold_expression       'I > 2\s(I)'
_computing_cell_refinement         'CrysAlisPro 1.171.43.104a (Rigaku OD, 2023)'
_computing_data_collection        
 'CrysAlisPro system (CCD 43.105a 64-bit (release 11-01-2024))'
_computing_data_reduction          'CrysAlisPro 1.171.43.104a (Rigaku OD, 2023)'
_computing_molecular_graphics      'Olex2 1.5 (Dolomanov et al., 2009)'
_computing_publication_material    'Olex2 1.5 (Dolomanov et al., 2009)'
_computing_structure_refinement    'SHELXL 2019/3 (Sheldrick, 2015)'
_computing_structure_solution      'SHELXT 2018/2 (Sheldrick, 2018)'
_refine_diff_density_max           0.298
_refine_diff_density_min           -0.385
_refine_diff_density_rms           0.044
_refine_ls_abs_structure_details
;
 Flack x determined using 3207 quotients [(I+)-(I-)]/[(I+)+(I-)]
 (Parsons, Flack and Wagner, Acta Cryst. B69 (2013) 249-259).
;
_refine_ls_abs_structure_Flack     -0.008(10)
_refine_ls_extinction_coef         .
_refine_ls_extinction_method       none
_refine_ls_goodness_of_fit_ref     1.010
_refine_ls_hydrogen_treatment      constr
_refine_ls_matrix_type             full
_refine_ls_number_parameters       1055
_refine_ls_number_reflns           12971
_refine_ls_number_restraints       111
_refine_ls_R_factor_all            0.0648
_refine_ls_R_factor_gt             0.0398
_refine_ls_restrained_S_all        1.007
_refine_ls_shift/su_max            0.001
_refine_ls_shift/su_mean           0.000
_refine_ls_structure_factor_coef   Fsqd
_refine_ls_weighting_details      
 'w=1/[\s^2^(Fo^2^)+(0.0376P)^2^+2.0674P] where P=(Fo^2^+2Fc^2^)/3'
_refine_ls_weighting_scheme        calc
_refine_ls_wR_factor_gt            0.0791
_refine_ls_wR_factor_ref           0.0890
_refine_special_details            ?
_olex2_refinement_description
;
1. Fixed Uiso
 At 1.2 times of:
  All C(H) groups, All C(H,H) groups, All N(H) groups
 At 1.5 times of:
  All C(H,H,H) groups, All O(H,H) groups
2. Restrained distances
 C2C-C1C
 1.54 with sigma of 0.02
 C2C-O2C \\sim C2C-O1
 with sigma of 0.02
3. Uiso/Uaniso restraints and constraints
C2C \\sim O1 \\sim O2C \\sim C1C: within 2A with sigma of 0.04 and sigma for
terminal atoms of 0.08 within 2A
Uanis(C15S) = Uanis(C1C)
4. Rigid body (RIGU) restrains
 C21S, C22S, C23S, C24S, C25S, N5S
 with sigma for 1-2 distances of 0.004 and sigma for 1-3 distances of 0.004
 C6S, C7S, C8S, C9S, C10S, N2S
 with sigma for 1-2 distances of 0.004 and sigma for 1-3 distances of 0.004
 C2C, O1, O2C, C1C
 with sigma for 1-2 distances of 0.004 and sigma for 1-3 distances of 0.004
5. Others
 Fixed Sof: H3AA(0.33) C14S(0.67) H14S(0.67) C15S(0.67) H15S(0.67) N3S(0.67)
 C11S(0.67) H11S(0.67) C12S(0.67) H12S(0.67) C13S(0.67) H13S(0.67) C6S(0.25)
 H6S(0.25) C7S(0.25) H7S(0.25) C8S(0.25) H8S(0.25) C9S(0.25) H9S(0.25)
 C10S(0.25) H10S(0.25) N2S(0.25) C16S(0.75) H16S(0.75) C17S(0.75) H17S(0.75)
 C18S(0.75) H18S(0.75) C19S(0.75) H19S(0.75) C20S(0.75) H20S(0.75) N4S(0.75)
 C2C(0.33) H2CA(0.33) H2CB(0.33) H2CC(0.33) O1(0.33) O2C(0.33) O1S(0.5)
 H1SA(0.5) H1SB(0.5) C1C(0.33)
6.a Free rotating group:
 O1S(H1SA,H1SB)
6.b Secondary CH2 refined with riding coordinates:
 C1(H1A,H1B), C2(H2A,H2B), C9(H9A,H9B), C10(H10A,H10B), C11(H11A,H11B),
 C12(H12A,H12B), C19(H19A,H19B), C20(H20A,H20B), C21(H21A,H21B), C22(H22A,H22B),
  C29(H29A,H29B), C30(H30A,H30B), C7A(H7AA,H7AB), C8A(H8AA,H8AB), C9A(H9AA,
 H9AB), C10A(H10C,H10D), C17A(H17A,H17B), C18A(H18A,H18B), C19A(H19C,H19D),
 C20A(H20C,H20D), C21A(H21C,H21D), C22A(H22C,H22D), C29A(H29C,H29D), C30A(H30C,
 H30D)
6.c Aromatic/amide H refined with riding coordinates:
 C3(H3), C5(H5), C6(H6), C8(H8), C13(H13), C15(H15), C16(H16), C18(H18),
 C23(H23), C25(H25), C26(H26), C28(H28), C1A(H1AA), C3A(H3A), C4A(H4A),
 C6A(H6A), C11A(H11C), C13A(H13A), C14A(H14A), C16A(H16A), C23A(H23A),
 C25A(H25A), C26A(H26A), C28A(H28A), N3A(H3AA), C14S(H14S), C15S(H15S),
 C11S(H11S), C12S(H12S), C13S(H13S), C6S(H6S), C7S(H7S), C8S(H8S), C9S(H9S),
 C10S(H10S), C16S(H16S), C17S(H17S), C18S(H18S), C19S(H19S), C20S(H20S),
 C21S(H21S), C22S(H22S), C23S(H23S), C24S(H24S), C25S(H25S), C1S(H1S), C2S(H2S),
  C31(H31), C4S(H4S), C5S(H5S)
6.d Fitted hexagon refined as free rotating group:
 C14S(C15S,N3S,C11S,C12S,C13S), C6S(C7S,C8S,C9S,C10S,N2S)
6.e Idealised Me refined as rotating group:
 C2C(H2CA,H2CB,H2CC)
;
_atom_sites_solution_hydrogens     mixed
_atom_sites_solution_primary       ?
_atom_sites_solution_secondary     ?
loop_
  _atom_site_label
  _atom_site_type_symbol
  _atom_site_fract_x
  _atom_site_fract_y
  _atom_site_fract_z
  _atom_site_U_iso_or_equiv
  _atom_site_adp_type
  _atom_site_occupancy
  _atom_site_site_symmetry_order
  _atom_site_calc_flag
  _atom_site_refinement_flags_posn
  _atom_site_refinement_flags_adp
  _atom_site_refinement_flags_occupancy
  _atom_site_disorder_assembly
  _atom_site_disorder_group
 C1 C 0.32602(18) 0.7408(5) 0.3430(2) 0.0528(15) Uani 1 1 d . . . . .
 H1A H 0.297047 0.787813 0.344898 0.063 Uiso 1 1 calc R U . . .
 H1B H 0.316150 0.663088 0.334157 0.063 Uiso 1 1 calc R U . . .
 C2 C 0.35870(18) 0.7842(5) 0.2942(3) 0.0564(15) Uani 1 1 d . . . . .
 H2A H 0.343232 0.773458 0.255870 0.068 Uiso 1 1 calc R U . . .
 H2B H 0.364932 0.865101 0.299600 0.068 Uiso 1 1 calc R U . . .
 C3 C 0.4098(2) 0.6379(5) 0.2629(3) 0.0572(16) Uani 1 1 d . . . . .
 H3 H 0.387624 0.622043 0.232786 0.069 Uiso 1 1 calc R U . . .
 C4 C 0.4503(2) 0.5680(5) 0.2705(3) 0.0587(16) Uani 1 1 d . . . . .
 C5 C 0.4592(2) 0.4613(5) 0.2453(3) 0.0654(18) Uani 1 1 d . . . . .
 H5 H 0.440639 0.424697 0.216441 0.078 Uiso 1 1 calc R U . . .
 C6 C 0.5003(2) 0.4214(6) 0.2714(3) 0.0661(18) Uani 1 1 d . . . . .
 H6 H 0.515312 0.351342 0.264518 0.079 Uiso 1 1 calc R U . . .
 C7 C 0.5153(2) 0.5061(6) 0.3103(3) 0.0600(16) Uani 1 1 d . . . . .
 C8 C 0.5579(2) 0.4994(6) 0.3445(3) 0.0648(18) Uani 1 1 d . . . . .
 H8 H 0.573181 0.428575 0.346715 0.078 Uiso 1 1 calc R U . . .
 C9 C 0.6219(2) 0.5595(6) 0.4035(3) 0.0674(18) Uani 1 1 d . . . . .
 H9A H 0.623513 0.479680 0.415081 0.081 Uiso 1 1 calc R U . . .
 H9B H 0.623307 0.605818 0.439228 0.081 Uiso 1 1 calc R U . . .
 C10 C 0.66461(19) 0.5888(5) 0.3627(3) 0.0690(17) Uani 1 1 d . . . . .
 H10A H 0.694776 0.581008 0.384590 0.083 Uiso 1 1 calc R U . . .
 H10B H 0.665400 0.535569 0.329667 0.083 Uiso 1 1 calc R U . . .
 C11 C 0.66346(19) 0.7130(5) 0.2770(3) 0.0576(16) Uani 1 1 d . . . . .
 H11A H 0.688896 0.663482 0.261948 0.069 Uiso 1 1 calc R U . . .
 H11B H 0.671780 0.791165 0.266804 0.069 Uiso 1 1 calc R U . . .
 C12 C 0.61627(18) 0.6819(5) 0.2485(2) 0.0535(14) Uani 1 1 d . . . . .
 H12A H 0.617939 0.696071 0.206036 0.064 Uiso 1 1 calc R U . . .
 H12B H 0.609622 0.601351 0.254553 0.064 Uiso 1 1 calc R U . . .
 C13 C 0.55891(18) 0.8272(5) 0.2451(3) 0.0504(14) Uani 1 1 d . . . . .
 H13 H 0.567655 0.838000 0.205529 0.060 Uiso 1 1 calc R U . . .
 C14 C 0.52404(17) 0.8988(5) 0.2713(2) 0.0453(13) Uani 1 1 d . . . . .
 C15 C 0.51308(18) 1.0069(5) 0.2553(3) 0.0550(15) Uani 1 1 d . . . . .
 H15 H 0.521791 1.043029 0.219997 0.066 Uiso 1 1 calc R U . . .
 C16 C 0.48707(19) 1.0529(5) 0.3002(3) 0.0567(15) Uani 1 1 d . . . . .
 H16 H 0.474989 1.127118 0.302577 0.068 Uiso 1 1 calc R U . . .
 C17 C 0.48216(17) 0.9677(5) 0.3416(2) 0.0439(13) Uani 1 1 d . . . . .
 C18 C 0.44946(17) 0.9690(5) 0.3906(2) 0.0446(13) Uani 1 1 d . . . . .
 H18 H 0.440628 1.037813 0.408299 0.053 Uiso 1 1 calc R U . . .
 C19 C 0.39665(16) 0.8800(5) 0.4558(2) 0.0445(13) Uani 1 1 d . . . . .
 H19A H 0.395413 0.955790 0.473189 0.053 Uiso 1 1 calc R U . . .
 H19B H 0.404917 0.825852 0.486868 0.053 Uiso 1 1 calc R U . . .
 C20 C 0.34830(17) 0.8501(4) 0.4295(3) 0.0483(14) Uani 1 1 d . . . . .
 H20A H 0.324293 0.845655 0.460954 0.058 Uiso 1 1 calc R U . . .
 H20B H 0.338418 0.910066 0.402297 0.058 Uiso 1 1 calc R U . . .
 C21 C 0.34706(17) 0.6420(5) 0.4338(3) 0.0519(14) Uani 1 1 d . . . . .
 H21A H 0.316551 0.603496 0.425981 0.062 Uiso 1 1 calc R U . . .
 H21B H 0.347602 0.662995 0.475547 0.062 Uiso 1 1 calc R U . . .
 C22 C 0.38813(17) 0.5617(5) 0.4214(3) 0.0530(15) Uani 1 1 d . . . . .
 H22A H 0.386857 0.497540 0.448624 0.064 Uiso 1 1 calc R U . . .
 H22B H 0.385454 0.532386 0.381167 0.064 Uiso 1 1 calc R U . . .
 C23 C 0.45349(18) 0.6199(5) 0.4782(3) 0.0495(14) Uani 1 1 d . . . . .
 H23 H 0.439656 0.574208 0.507529 0.059 Uiso 1 1 calc R U . . .
 C24 C 0.49540(17) 0.6818(5) 0.4931(2) 0.0476(13) Uani 1 1 d . . . . .
 C25 C 0.51116(16) 0.6977(5) 0.5506(2) 0.0474(13) Uani 1 1 d . . . . .
 H25 H 0.497104 0.667846 0.584821 0.057 Uiso 1 1 calc R U . . .
 C26 C 0.55095(16) 0.7648(4) 0.5476(2) 0.0480(12) Uani 1 1 d . . . . .
 H26 H 0.569733 0.791009 0.579181 0.058 Uiso 1 1 calc R U . . .
 C27 C 0.55784(17) 0.7862(5) 0.4883(2) 0.0437(13) Uani 1 1 d . . . . .
 C28 C 0.59752(16) 0.8428(4) 0.4618(2) 0.0454(13) Uani 1 1 d . . . . .
 H28 H 0.619900 0.880443 0.485873 0.054 Uiso 1 1 calc R U . . .
 C29 C 0.64791(17) 0.8881(5) 0.3819(3) 0.0547(16) Uani 1 1 d . . . . .
 H29A H 0.661764 0.944244 0.408685 0.066 Uiso 1 1 calc R U . . .
 H29B H 0.641741 0.924782 0.343965 0.066 Uiso 1 1 calc R U . . .
 C30 C 0.68203(17) 0.7908(5) 0.3740(3) 0.0574(16) Uani 1 1 d . . . . .
 H30A H 0.710998 0.817263 0.353679 0.069 Uiso 1 1 calc R U . . .
 H30B H 0.691632 0.761863 0.412616 0.069 Uiso 1 1 calc R U . . .
 N1 N 0.34981(13) 0.7434(4) 0.39839(19) 0.0453(10) Uani 1 1 d . . . . .
 N2 N 0.40310(15) 0.7220(4) 0.2964(2) 0.0503(12) Uani 1 1 d . . . . .
 N3 N 0.48478(17) 0.5949(4) 0.3102(2) 0.0555(13) Uani 1 1 d . . . . .
 N4 N 0.57721(16) 0.5811(4) 0.3724(2) 0.0576(12) Uani 1 1 d . . . . .
 N5 N 0.66048(15) 0.7018(4) 0.3408(2) 0.0541(12) Uani 1 1 d . . . . .
 N6 N 0.57812(14) 0.7497(4) 0.27439(19) 0.0462(10) Uani 1 1 d . . . . .
 N7 N 0.50487(14) 0.8716(4) 0.32498(18) 0.0439(10) Uani 1 1 d . . . . .
 N8 N 0.43278(13) 0.8766(4) 0.40947(18) 0.0427(10) Uani 1 1 d . . . . .
 N9 N 0.43336(14) 0.6217(4) 0.4283(2) 0.0451(10) Uani 1 1 d . . . . .
 N10 N 0.52421(14) 0.7368(4) 0.45425(19) 0.0442(10) Uani 1 1 d . . . . .
 N11 N 0.60325(13) 0.8435(4) 0.4062(2) 0.0469(11) Uani 1 1 d . . . . .
 Zn1 Zn 0.55756(2) 0.74396(6) 0.36168(3) 0.05012(19) Uani 1 1 d . . . . .
 Zn2 Zn 0.45006(2) 0.73380(6) 0.36403(3) 0.04847(18) Uani 1 1 d . . . . .
 C1A C 0.46708(15) 0.0064(4) 0.5566(2) 0.0390(12) Uani 1 1 d . . . . .
 H1AA H 0.483716 -0.062686 0.554013 0.047 Uiso 1 1 calc R U . . .
 C2A C 0.42495(16) 0.0160(4) 0.5927(2) 0.0394(12) Uani 1 1 d . . . . .
 C3A C 0.40181(17) -0.0650(5) 0.6262(2) 0.0446(13) Uani 1 1 d . . . . .
 H3A H 0.411768 -0.139860 0.633034 0.054 Uiso 1 1 calc R U . . .
 C4A C 0.36112(16) -0.0129(5) 0.6474(2) 0.0448(13) Uani 1 1 d . . . . .
 H4A H 0.337610 -0.045593 0.671744 0.054 Uiso 1 1 calc R U . . .
 C5A C 0.36138(15) 0.0977(5) 0.6258(2) 0.0379(12) Uani 1 1 d . . . . .
 C6A C 0.32524(15) 0.1838(5) 0.6287(2) 0.0397(12) Uani 1 1 d . . . . .
 H6A H 0.332439 0.254763 0.612161 0.048 Uiso 1 1 calc R U . . .
 C7A C 0.24999(15) 0.2614(5) 0.6477(2) 0.0549(16) Uani 1 1 d . . . . .
 H7AA H 0.265758 0.330474 0.633720 0.066 Uiso 1 1 calc R U . . .
 H7AB H 0.236199 0.276659 0.686547 0.066 Uiso 1 1 calc R U . . .
 C8A C 0.21054(17) 0.2271(6) 0.6052(3) 0.068(2) Uani 1 1 d . . . . .
 H8AA H 0.202536 0.147366 0.611830 0.081 Uiso 1 1 calc R U . . .
 H8AB H 0.181736 0.271946 0.613609 0.081 Uiso 1 1 calc R U . . .
 C9A C 0.20943(19) 0.1475(6) 0.5072(3) 0.070(2) Uani 1 1 d . . . . .
 H9AA H 0.198950 0.177116 0.469020 0.084 Uiso 1 1 calc R U . . .
 H9AB H 0.182043 0.108335 0.525052 0.084 Uiso 1 1 calc R U . . .
 C10A C 0.24913(17) 0.0638(6) 0.4974(3) 0.0612(17) Uani 1 1 d . . . . .
 H10C H 0.265958 0.050134 0.534553 0.073 Uiso 1 1 calc R U . . .
 H10D H 0.235423 -0.008232 0.484088 0.073 Uiso 1 1 calc R U . . .
 C11A C 0.32451(16) 0.1310(5) 0.4724(2) 0.0450(13) Uani 1 1 d . . . . .
 H11C H 0.331523 0.118498 0.512297 0.054 Uiso 1 1 calc R U . . .
 C12A C 0.36131(18) 0.1786(5) 0.4364(2) 0.0463(13) Uani 1 1 d . . . . .
 C13A C 0.3626(2) 0.1947(6) 0.3758(2) 0.0641(17) Uani 1 1 d . . . . .
 H13A H 0.339863 0.169615 0.348201 0.077 Uiso 1 1 calc R U . . .
 C14A C 0.4038(2) 0.2545(5) 0.3644(3) 0.0634(15) Uani 1 1 d . . . . .
 H14A H 0.414478 0.279174 0.327331 0.076 Uiso 1 1 calc R U . . .
 C15A C 0.42626(19) 0.2715(5) 0.4171(2) 0.0475(13) Uani 1 1 d . . . . .
 C16A C 0.46864(18) 0.3327(5) 0.4305(3) 0.0489(14) Uani 1 1 d . . . . .
 H16A H 0.485878 0.369582 0.400568 0.059 Uiso 1 1 calc R U . . .
 C17A C 0.52625(17) 0.4016(5) 0.4961(3) 0.0520(15) Uani 1 1 d . . . . .
 H17A H 0.521880 0.443208 0.533019 0.062 Uiso 1 1 calc R U . . .
 H17B H 0.531641 0.456883 0.464682 0.062 Uiso 1 1 calc R U . . .
 C18A C 0.56991(17) 0.3251(5) 0.5013(3) 0.0577(16) Uani 1 1 d . . . . .
 H18A H 0.576232 0.290721 0.462881 0.069 Uiso 1 1 calc R U . . .
 H18B H 0.597864 0.371499 0.511635 0.069 Uiso 1 1 calc R U . . .
 C19A C 0.56840(16) 0.1225(5) 0.5248(3) 0.0559(16) Uani 1 1 d . . . . .
 H19C H 0.573660 0.073884 0.559136 0.067 Uiso 1 1 calc R U . . .
 H19D H 0.596445 0.115018 0.499058 0.067 Uiso 1 1 calc R U . . .
 C20A C 0.52425(17) 0.0811(5) 0.4921(2) 0.0500(14) Uani 1 1 d . . . . .
 H20C H 0.520114 0.125398 0.455992 0.060 Uiso 1 1 calc R U . . .
 H20D H 0.528717 0.001681 0.480913 0.060 Uiso 1 1 calc R U . . .
 C21A C 0.56869(16) 0.2625(5) 0.6044(3) 0.0550(15) Uani 1 1 d . . . . .
 H21C H 0.575848 0.343314 0.608671 0.066 Uiso 1 1 calc R U . . .
 H21D H 0.595827 0.220278 0.620915 0.066 Uiso 1 1 calc R U . . .
 C22A C 0.52399(16) 0.2354(5) 0.6401(2) 0.0495(14) Uani 1 1 d . . . . .
 H22C H 0.518359 0.153566 0.639586 0.059 Uiso 1 1 calc R U . . .
 H22D H 0.528935 0.258602 0.681033 0.059 Uiso 1 1 calc R U . . .
 C23A C 0.46845(17) 0.3855(5) 0.6397(2) 0.0458(13) Uani 1 1 d . . . . .
 H23A H 0.486225 0.416767 0.670906 0.055 Uiso 1 1 calc R U . . .
 C24A C 0.42661(17) 0.4419(5) 0.6192(2) 0.0441(12) Uani 1 1 d . . . . .
 C25A C 0.40325(19) 0.5374(5) 0.6391(3) 0.0528(14) Uani 1 1 d . . . . .
 H25A H 0.414082 0.587476 0.668371 0.063 Uiso 1 1 calc R U . . .
 C26A C 0.36100(19) 0.5454(5) 0.6078(3) 0.0540(15) Uani 1 1 d . . . . .
 H26A H 0.337234 0.601393 0.611825 0.065 Uiso 1 1 calc R U . . .
 C27A C 0.36045(16) 0.4543(5) 0.5693(2) 0.0438(13) Uani 1 1 d . . . . .
 C28A C 0.32355(16) 0.4184(5) 0.5294(2) 0.0454(13) Uani 1 1 d . . . . .
 H28A H 0.330594 0.360352 0.502426 0.055 Uiso 1 1 calc R U . . .
 C29A C 0.24776(18) 0.4117(6) 0.4884(3) 0.0681(19) Uani 1 1 d . . . . .
 H29C H 0.264368 0.357997 0.462591 0.082 Uiso 1 1 calc R U . . .
 H29D H 0.233534 0.470977 0.463778 0.082 Uiso 1 1 calc R U . . .
 C30A C 0.20860(19) 0.3511(6) 0.5222(3) 0.076(2) Uani 1 1 d . . . . .
 H30C H 0.198450 0.398896 0.555124 0.091 Uiso 1 1 calc R U . . .
 H30D H 0.180799 0.340738 0.496258 0.091 Uiso 1 1 calc R U . . .
 N1A N 0.48145(13) 0.0917(3) 0.52846(18) 0.0411(10) Uani 1 1 d . . . . .
 N2A N 0.40091(12) 0.1151(3) 0.59282(17) 0.0356(9) Uani 1 1 d . . . . .
 N3A N 0.28453(13) 0.1710(4) 0.65178(19) 0.0488(11) Uani 1 1 d . . . . .
 H3AA H 0.277342 0.108404 0.669981 0.059 Uiso 0.33 1 calc R U P A 2
 N4A N 0.22318(13) 0.2420(5) 0.5447(2) 0.0624(13) Uani 1 1 d . . . . .
 N5A N 0.28289(15) 0.1042(4) 0.4541(2) 0.0545(12) Uani 1 1 d . . . . .
 N6A N 0.40062(14) 0.2237(3) 0.46138(18) 0.0403(10) Uani 1 1 d . . . . .
 N7A N 0.48311(14) 0.3371(4) 0.4834(2) 0.0443(11) Uani 1 1 d . . . . .
 N8A N 0.56499(13) 0.2370(4) 0.5441(3) 0.0520(11) Uani 1 1 d . . . . .
 N9A N 0.48206(13) 0.2935(4) 0.61632(19) 0.0409(10) Uani 1 1 d . . . . .
 N10A N 0.40092(13) 0.3910(4) 0.57537(17) 0.0404(10) Uani 1 1 d . . . . .
 N11A N 0.28176(15) 0.4616(4) 0.5289(2) 0.0592(13) Uani 1 1 d . . . . .
 Zn3 Zn 0.43570(2) 0.24285(5) 0.54327(3) 0.03752(15) Uani 1 1 d . . . . .
 C14S C 0.26439(15) -0.0025(7) 0.7773(3) 0.064(3) Uani 0.67 1 d G . P B 1
 H14S H 0.295855 0.023815 0.770976 0.076 Uiso 0.67 1 calc R U P B 1
 C15S C 0.2291(2) 0.0195(6) 0.7366(2) 0.059(3) Uani 0.67 1 d G . P B 1
 H15S H 0.236359 0.060967 0.702397 0.071 Uiso 0.67 1 calc R U P B 1
 N3S N 0.18302(17) -0.0190(5) 0.7458(2) 0.0474(17) Uani 0.67 1 d G . P B 1
 C11S C 0.17232(14) -0.0796(5) 0.7958(2) 0.055(2) Uani 0.67 1 d G . P B 1
 H11S H 0.140860 -0.105988 0.802110 0.066 Uiso 0.67 1 calc R U P B 1
 C12S C 0.2077(2) -0.1017(6) 0.8365(2) 0.056(2) Uani 0.67 1 d G . P B 1
 H12S H 0.200355 -0.143141 0.870689 0.068 Uiso 0.67 1 calc R U P B 1
 C13S C 0.25370(17) -0.0632(6) 0.8273(3) 0.064(3) Uani 0.67 1 d G . P B 1
 H13S H 0.277853 -0.078241 0.855124 0.077 Uiso 0.67 1 calc R U P B 1
 C6S C 0.1080(7) 0.5142(16) 0.6906(11) 0.093(10) Uani 0.25 1 d G . P C 2
 H6S H 0.081413 0.465271 0.692243 0.112 Uiso 0.25 1 calc R U P C 2
 C7S C 0.1026(6) 0.6268(17) 0.7045(10) 0.095(8) Uani 0.25 1 d G . P C 2
 H7S H 0.072315 0.654851 0.715577 0.114 Uiso 0.25 1 calc R U P C 2
 C8S C 0.1415(8) 0.6985(13) 0.7021(9) 0.091(8) Uani 0.25 1 d G . P C 2
 H8S H 0.137851 0.775424 0.711585 0.109 Uiso 0.25 1 calc R U P C 2
 C9S C 0.1859(6) 0.6575(16) 0.6859(10) 0.085(9) Uani 0.25 1 d G . P C 2
 H9S H 0.212485 0.706419 0.684260 0.103 Uiso 0.25 1 calc R U P C 2
 C10S C 0.1913(7) 0.5449(17) 0.6720(12) 0.12(2) Uani 0.25 1 d G . P C 2
 H10S H 0.221583 0.516839 0.660926 0.145 Uiso 0.25 1 calc R U P C 2
 N2S N 0.1524(9) 0.4732(12) 0.6744(12) 0.126(11) Uani 0.25 1 d G . P C 2
 C16S C 0.2150(4) 0.5536(11) 0.6989(6) 0.093(4) Uani 0.75 1 d . . P D 1
 H16S H 0.247973 0.550068 0.707561 0.111 Uiso 0.75 1 calc R U P D 1
 C17S C 0.2003(4) 0.5547(9) 0.6421(4) 0.067(3) Uani 0.75 1 d . . P D 1
 H17S H 0.223062 0.549374 0.611707 0.081 Uiso 0.75 1 calc R U P D 1
 C18S C 0.1532(3) 0.5633(8) 0.6290(4) 0.074(3) Uani 0.75 1 d . . P D 1
 H18S H 0.142732 0.564223 0.589616 0.088 Uiso 0.75 1 calc R U P D 1
 C19S C 0.1214(4) 0.5704(9) 0.6736(5) 0.072(3) Uani 0.75 1 d . . P D 1
 H19S H 0.088315 0.576097 0.665712 0.087 Uiso 0.75 1 calc R U P D 1
 C20S C 0.1369(4) 0.5695(9) 0.7286(4) 0.082(3) Uani 0.75 1 d . . P D 1
 H20S H 0.114266 0.577629 0.758997 0.098 Uiso 0.75 1 calc R U P D 1
 N4S N 0.1828(3) 0.5576(9) 0.7431(4) 0.102(3) Uani 0.75 1 d . . P D 1
 C21S C 0.7387(2) 0.7552(5) 0.5330(3) 0.0680(18) Uani 1 1 d . . . . .
 H21S H 0.754071 0.804946 0.506794 0.082 Uiso 1 1 calc R U . . .
 C22S C 0.7649(2) 0.7093(6) 0.5762(3) 0.0686(18) Uani 1 1 d . . . . .
 H22S H 0.797976 0.724248 0.579442 0.082 Uiso 1 1 calc R U . . .
 C23S C 0.7422(2) 0.6405(7) 0.6151(4) 0.092(3) Uani 1 1 d . . . . .
 H23S H 0.759175 0.608167 0.646716 0.111 Uiso 1 1 calc R U . . .
 C24S C 0.6940(2) 0.6190(6) 0.6076(3) 0.076(2) Uani 1 1 d . . . . .
 H24S H 0.677451 0.571489 0.633885 0.091 Uiso 1 1 calc R U . . .
 C25S C 0.6714(2) 0.6667(5) 0.5627(3) 0.0617(16) Uani 1 1 d . . . . .
 H25S H 0.638597 0.650805 0.557458 0.074 Uiso 1 1 calc R U . . .
 N5S N 0.69243(17) 0.7348(5) 0.5250(2) 0.0740(17) Uani 1 1 d . . . . .
 C1S C 0.6141(3) 0.1800(6) 0.3364(3) 0.082(2) Uani 1 1 d . . . . .
 H1S H 0.589874 0.135322 0.353380 0.098 Uiso 1 1 calc R U . . .
 C2S C 0.6150(3) 0.1904(7) 0.2778(3) 0.082(2) Uani 1 1 d . . . . .
 H2S H 0.592131 0.153070 0.254241 0.098 Uiso 1 1 calc R U . . .
 C31 C 0.6498(3) 0.2565(6) 0.2530(3) 0.082(2) Uani 1 1 d . . . . .
 H31 H 0.650829 0.266917 0.211991 0.099 Uiso 1 1 calc R U . . .
 C4S C 0.6826(3) 0.3066(7) 0.2880(4) 0.104(3) Uani 1 1 d . . . . .
 H4S H 0.706910 0.352048 0.271786 0.125 Uiso 1 1 calc R U . . .
 C5S C 0.6799(4) 0.2905(7) 0.3464(4) 0.111(3) Uani 1 1 d . . . . .
 H5S H 0.703450 0.324154 0.370392 0.134 Uiso 1 1 calc R U . . .
 N1S N 0.6458(3) 0.2298(6) 0.3719(3) 0.101(2) Uani 1 1 d . . . . .
 C2C C 0.2157(10) -0.073(2) 0.8040(12) 0.142(13) Uani 0.33 1 d D U P E 2
 H2CA H 0.200906 -0.033048 0.836461 0.213 Uiso 0.33 1 calc R U P E 2
 H2CB H 0.245214 -0.108821 0.817442 0.213 Uiso 0.33 1 calc R U P E 2
 H2CC H 0.193843 -0.131142 0.789767 0.213 Uiso 0.33 1 calc R U P E 2
 O1 O 0.2729(5) 0.0178(14) 0.7413(7) 0.079(4) Uani 0.33 1 d D U P E 2
 O2C O 0.1955(5) 0.0586(15) 0.7291(7) 0.093(5) Uani 0.33 1 d D U P E 2
 O1S O 0.2360(2) 0.5098(8) 0.8430(3) 0.060(2) Uani 0.5 1 d G . P . .
 H1SA H 0.216880 0.528693 0.814791 0.090 Uiso 0.5 1 d G U P . .
 H1SB H 0.227759 0.553005 0.871848 0.090 Uiso 0.5 1 d G U P . .
 C1C C 0.2270(9) 0.009(2) 0.7548(12) 0.059(3) Uani 0.33 1 d D U P E 2

loop_
  _atom_site_aniso_label
  _atom_site_aniso_U_11
  _atom_site_aniso_U_22
  _atom_site_aniso_U_33
  _atom_site_aniso_U_23
  _atom_site_aniso_U_13
  _atom_site_aniso_U_12
 C1 0.035(2) 0.061(4) 0.063(4) 0.000(3) 0.006(2) -0.008(3)
 C2 0.049(3) 0.066(4) 0.054(3) -0.002(3) -0.005(3) -0.007(3)
 C3 0.059(4) 0.069(4) 0.043(3) -0.007(3) 0.012(3) -0.027(3)
 C4 0.070(4) 0.061(4) 0.046(3) -0.009(3) 0.025(3) -0.024(3)
 C5 0.079(4) 0.066(4) 0.052(4) -0.012(3) 0.025(3) -0.032(4)
 C6 0.081(4) 0.060(4) 0.057(4) -0.013(3) 0.030(4) -0.019(4)
 C7 0.066(4) 0.060(4) 0.054(4) -0.001(3) 0.026(3) -0.018(3)
 C8 0.074(4) 0.056(4) 0.064(4) 0.013(3) 0.031(3) -0.003(3)
 C9 0.068(4) 0.071(4) 0.064(4) 0.025(4) 0.008(3) 0.001(3)
 C10 0.058(3) 0.070(4) 0.079(4) 0.011(4) 0.005(4) 0.015(3)
 C11 0.051(3) 0.067(4) 0.056(4) 0.002(3) 0.024(3) 0.004(3)
 C12 0.054(3) 0.060(4) 0.047(3) -0.001(3) 0.018(3) -0.005(3)
 C13 0.047(3) 0.060(4) 0.044(3) -0.003(3) 0.001(3) -0.013(3)
 C14 0.039(3) 0.056(4) 0.041(3) -0.001(3) 0.006(2) -0.006(3)
 C15 0.051(3) 0.064(4) 0.050(3) 0.012(3) 0.013(3) -0.002(3)
 C16 0.054(3) 0.050(4) 0.066(4) 0.009(3) 0.016(3) -0.003(3)
 C17 0.037(3) 0.050(3) 0.045(3) 0.003(3) 0.000(2) -0.010(2)
 C18 0.043(3) 0.047(3) 0.045(3) -0.001(3) -0.003(2) -0.009(3)
 C19 0.048(3) 0.047(3) 0.038(3) -0.004(3) 0.012(2) -0.002(2)
 C20 0.043(3) 0.045(3) 0.057(3) 0.002(3) 0.017(3) 0.002(2)
 C21 0.039(3) 0.052(4) 0.065(4) -0.002(3) 0.008(3) -0.007(3)
 C22 0.045(3) 0.049(3) 0.065(4) -0.006(3) 0.008(3) -0.004(3)
 C23 0.047(3) 0.046(3) 0.055(3) 0.000(3) 0.015(3) 0.009(3)
 C24 0.041(3) 0.045(3) 0.056(3) 0.005(3) 0.004(3) 0.009(3)
 C25 0.047(3) 0.052(3) 0.044(3) 0.002(3) 0.007(3) 0.012(2)
 C26 0.046(3) 0.055(3) 0.043(3) -0.001(3) 0.003(3) 0.018(2)
 C27 0.036(3) 0.052(3) 0.044(3) -0.003(3) 0.000(2) 0.012(2)
 C28 0.034(3) 0.046(3) 0.056(4) -0.002(3) -0.004(2) 0.007(2)
 C29 0.033(3) 0.070(4) 0.061(4) 0.003(3) 0.004(2) -0.006(3)
 C30 0.035(3) 0.078(4) 0.059(4) 0.005(3) 0.003(3) -0.003(3)
 N1 0.039(2) 0.045(3) 0.052(3) -0.005(2) 0.0094(19) -0.005(2)
 N2 0.051(3) 0.056(3) 0.044(3) -0.007(2) 0.009(2) -0.015(2)
 N3 0.058(3) 0.056(3) 0.052(3) -0.003(3) 0.025(2) -0.016(3)
 N4 0.056(3) 0.067(3) 0.049(3) 0.004(3) 0.017(2) -0.010(2)
 N5 0.045(2) 0.061(3) 0.056(3) 0.015(3) 0.016(2) 0.008(2)
 N6 0.043(2) 0.053(3) 0.043(2) -0.002(2) 0.0067(19) -0.003(2)
 N7 0.047(2) 0.047(3) 0.038(2) 0.000(2) 0.0000(19) -0.008(2)
 N8 0.041(2) 0.051(3) 0.036(2) -0.001(2) 0.0044(19) -0.009(2)
 N9 0.039(2) 0.044(3) 0.052(3) -0.004(2) 0.008(2) -0.0020(19)
 N10 0.040(2) 0.048(3) 0.045(2) 0.003(2) 0.0062(19) 0.005(2)
 N11 0.031(2) 0.061(3) 0.049(3) 0.001(2) 0.003(2) -0.003(2)
 Zn1 0.0399(3) 0.0690(5) 0.0414(4) -0.0008(5) 0.0063(3) -0.0078(3)
 Zn2 0.0415(3) 0.0554(4) 0.0486(4) -0.0069(5) 0.0073(4) -0.0030(3)
 C1A 0.028(2) 0.042(3) 0.047(3) 0.004(2) -0.002(2) 0.003(2)
 C2A 0.032(2) 0.045(3) 0.041(3) 0.006(2) -0.005(2) -0.003(2)
 C3A 0.039(3) 0.050(3) 0.045(3) 0.002(3) -0.002(2) 0.000(2)
 C4A 0.035(3) 0.060(4) 0.040(3) 0.001(3) 0.000(2) -0.014(3)
 C5A 0.029(2) 0.055(3) 0.030(3) 0.000(2) -0.0018(19) -0.003(2)
 C6A 0.030(2) 0.059(3) 0.031(3) -0.002(2) -0.001(2) -0.006(2)
 C7A 0.031(3) 0.084(5) 0.050(3) -0.007(3) 0.002(2) 0.011(3)
 C8A 0.025(2) 0.125(6) 0.053(3) -0.014(4) 0.004(2) 0.002(3)
 C9A 0.037(3) 0.107(6) 0.067(4) -0.015(4) -0.010(3) -0.001(3)
 C10A 0.036(3) 0.092(5) 0.056(4) -0.010(4) -0.004(3) -0.009(3)
 C11A 0.038(3) 0.058(3) 0.039(3) -0.001(3) 0.000(2) 0.002(2)
 C12A 0.046(3) 0.054(3) 0.039(3) 0.001(3) 0.005(2) 0.005(3)
 C13A 0.080(4) 0.081(5) 0.031(3) -0.004(3) 0.000(3) -0.009(4)
 C14A 0.075(4) 0.077(4) 0.039(3) 0.007(4) 0.012(3) -0.013(3)
 C15A 0.058(3) 0.050(3) 0.034(3) 0.004(3) 0.015(2) 0.005(3)
 C16A 0.049(3) 0.046(3) 0.051(3) 0.007(3) 0.021(3) 0.004(3)
 C17A 0.043(3) 0.045(3) 0.068(4) 0.011(3) 0.016(3) -0.001(3)
 C18A 0.036(3) 0.057(4) 0.081(4) 0.005(3) 0.018(3) -0.005(3)
 C19A 0.028(2) 0.057(4) 0.083(5) 0.001(3) 0.012(3) 0.004(2)
 C20A 0.038(3) 0.047(3) 0.064(4) 0.000(3) 0.018(3) 0.007(3)
 C21A 0.026(2) 0.061(4) 0.078(4) 0.004(3) 0.000(2) -0.004(2)
 C22A 0.032(2) 0.062(4) 0.055(3) 0.002(3) -0.005(2) -0.002(3)
 C23A 0.038(3) 0.052(3) 0.048(3) 0.000(3) -0.001(2) -0.006(3)
 C24A 0.037(3) 0.054(3) 0.041(3) -0.004(3) -0.001(2) -0.001(2)
 C25A 0.053(3) 0.051(3) 0.054(4) -0.014(3) 0.001(3) 0.006(3)
 C26A 0.051(3) 0.058(4) 0.053(4) -0.001(3) 0.002(3) 0.014(3)
 C27A 0.036(3) 0.055(3) 0.040(3) 0.001(3) 0.005(2) 0.010(2)
 C28A 0.038(3) 0.058(3) 0.040(3) 0.001(3) 0.005(2) 0.014(2)
 C29A 0.047(3) 0.095(5) 0.062(4) 0.007(4) -0.010(3) 0.023(3)
 C30A 0.035(3) 0.115(6) 0.079(5) -0.007(4) -0.003(3) 0.025(4)
 N1A 0.0295(19) 0.042(2) 0.052(3) -0.002(2) 0.0045(18) 0.0014(18)
 N2A 0.029(2) 0.044(2) 0.034(2) 0.0011(19) -0.0003(17) -0.0005(18)
 N3A 0.031(2) 0.062(3) 0.053(3) -0.002(2) 0.0034(19) -0.002(2)
 N4A 0.034(2) 0.103(4) 0.051(3) -0.008(3) -0.003(2) 0.008(2)
 N5A 0.043(2) 0.074(3) 0.047(3) -0.001(3) -0.001(2) -0.001(2)
 N6A 0.040(2) 0.043(3) 0.038(2) 0.005(2) 0.0062(18) 0.0056(19)
 N7A 0.039(2) 0.040(3) 0.054(3) 0.007(2) 0.015(2) 0.0051(19)
 N8A 0.0318(19) 0.056(3) 0.068(3) 0.005(3) 0.008(2) 0.000(2)
 N9A 0.0254(19) 0.049(3) 0.048(3) 0.002(2) 0.0007(18) -0.0022(18)
 N10A 0.032(2) 0.047(3) 0.042(2) 0.001(2) 0.0045(18) 0.0054(19)
 N11A 0.047(3) 0.079(4) 0.051(3) -0.004(3) -0.005(2) 0.026(2)
 Zn3 0.0277(3) 0.0430(4) 0.0419(3) 0.0029(4) 0.0050(3) 0.0020(3)
 C14S 0.058(6) 0.078(8) 0.055(6) -0.027(6) 0.014(5) -0.023(5)
 C15S 0.073(4) 0.054(5) 0.050(8) -0.003(5) 0.030(5) -0.019(4)
 N3S 0.053(4) 0.052(5) 0.038(4) 0.005(3) 0.008(3) 0.000(3)
 C11S 0.042(4) 0.071(6) 0.051(5) 0.003(5) -0.001(4) -0.015(4)
 C12S 0.055(5) 0.062(6) 0.051(5) 0.014(5) -0.012(4) -0.025(5)
 C13S 0.055(6) 0.070(7) 0.069(7) -0.011(6) -0.019(5) -0.011(5)
 C6S 0.122(19) 0.073(15) 0.08(3) 0.015(17) -0.022(19) -0.018(14)
 C7S 0.122(18) 0.080(15) 0.08(2) 0.004(19) 0.00(2) -0.019(13)
 C8S 0.125(18) 0.072(16) 0.076(18) -0.018(18) 0.029(17) -0.017(12)
 C9S 0.118(17) 0.062(14) 0.08(2) -0.006(14) 0.028(17) -0.022(14)
 C10S 0.15(3) 0.066(17) 0.14(5) -0.03(3) 0.07(4) -0.028(18)
 N2S 0.13(2) 0.065(15) 0.18(3) 0.022(19) 0.02(2) -0.012(12)
 C16S 0.110(9) 0.093(9) 0.076(8) -0.027(7) 0.015(8) -0.019(7)
 C17S 0.091(7) 0.059(6) 0.052(6) -0.006(5) 0.025(5) -0.016(5)
 C18S 0.090(7) 0.084(7) 0.047(5) -0.011(5) 0.001(5) 0.000(5)
 C19S 0.077(6) 0.071(7) 0.068(7) -0.004(6) 0.018(5) 0.012(5)
 C20S 0.087(7) 0.093(8) 0.065(7) 0.021(6) 0.027(6) 0.027(6)
 N4S 0.113(7) 0.141(9) 0.052(5) -0.005(6) 0.015(5) 0.029(6)
 C21S 0.056(3) 0.059(4) 0.088(5) 0.020(4) 0.022(3) 0.011(3)
 C22S 0.050(3) 0.081(5) 0.075(4) 0.000(4) 0.010(3) -0.002(3)
 C23S 0.057(4) 0.127(7) 0.092(6) 0.051(5) 0.003(4) 0.011(4)
 C24S 0.049(3) 0.094(5) 0.085(5) 0.042(4) 0.016(3) 0.022(3)
 C25S 0.046(3) 0.066(4) 0.073(4) 0.007(3) 0.009(3) 0.013(3)
 N5S 0.058(3) 0.085(4) 0.079(4) 0.027(3) 0.015(2) 0.023(3)
 C1S 0.108(6) 0.064(5) 0.073(5) -0.007(4) 0.002(4) 0.005(4)
 C2S 0.106(5) 0.079(5) 0.060(5) -0.011(4) 0.000(4) -0.006(5)
 C31 0.124(6) 0.072(5) 0.051(4) -0.008(4) -0.003(4) 0.021(5)
 C4S 0.173(8) 0.064(5) 0.076(6) -0.017(5) 0.017(6) -0.028(5)
 C5S 0.194(10) 0.083(6) 0.057(5) -0.013(4) 0.000(6) -0.031(6)
 N1S 0.159(7) 0.080(5) 0.063(4) -0.010(4) -0.002(5) 0.009(4)
 C2C 0.25(3) 0.050(15) 0.12(2) 0.020(14) 0.11(2) 0.00(2)
 O1 0.063(6) 0.095(12) 0.079(10) -0.007(10) 0.009(8) -0.002(7)
 O2C 0.071(9) 0.109(14) 0.099(12) -0.006(10) 0.024(8) 0.013(8)
 O1S 0.033(4) 0.105(7) 0.042(4) -0.002(5) -0.002(3) 0.015(4)
 C1C 0.073(4) 0.054(5) 0.050(8) -0.003(5) 0.030(5) -0.019(4)

_geom_special_details
;
 All esds (except the esd in the dihedral angle between two l.s. planes)
 are estimated using the full covariance matrix.  The cell esds are taken
 into account individually in the estimation of esds in distances, angles
 and torsion angles; correlations between esds in cell parameters are only
 used when they are defined by crystal symmetry.  An approximate (isotropic)
 treatment of cell esds is used for estimating esds involving l.s. planes.
;
loop_
  _geom_bond_atom_site_label_1
  _geom_bond_atom_site_label_2
  _geom_bond_distance
  _geom_bond_site_symmetry_2
  _geom_bond_publ_flag
 C1 H1A 0.9900 . ?
 C1 H1B 0.9900 . ?
 C1 C2 1.539(7) . ?
 C1 N1 1.437(7) . ?
 C2 H2A 0.9900 . ?
 C2 H2B 0.9900 . ?
 C2 N2 1.453(7) . ?
 C3 H3 0.9500 . ?
 C3 C4 1.423(8) . ?
 C3 N2 1.279(7) . ?
 C4 C5 1.421(8) . ?
 C4 N3 1.369(7) . ?
 C5 H5 0.9500 . ?
 C5 C6 1.387(9) . ?
 C6 H6 0.9500 . ?
 C6 C7 1.415(8) . ?
 C7 C8 1.433(9) . ?
 C7 N3 1.365(8) . ?
 C8 H8 0.9500 . ?
 C8 N4 1.287(8) . ?
 C9 H9A 0.9900 . ?
 C9 H9B 0.9900 . ?
 C9 C10 1.564(8) . ?
 C9 N4 1.468(7) . ?
 C10 H10A 0.9900 . ?
 C10 H10B 0.9900 . ?
 C10 N5 1.446(7) . ?
 C11 H11A 0.9900 . ?
 C11 H11B 0.9900 . ?
 C11 C12 1.525(8) . ?
 C11 N5 1.473(7) . ?
 C12 H12A 0.9900 . ?
 C12 H12B 0.9900 . ?
 C12 N6 1.469(6) . ?
 C13 H13 0.9500 . ?
 C13 C14 1.433(7) . ?
 C13 N6 1.266(7) . ?
 C14 C15 1.377(8) . ?
 C14 N7 1.385(6) . ?
 C15 H15 0.9500 . ?
 C15 C16 1.379(8) . ?
 C16 H16 0.9500 . ?
 C16 C17 1.399(7) . ?
 C17 C18 1.453(7) . ?
 C17 N7 1.368(7) . ?
 C18 H18 0.9500 . ?
 C18 N8 1.275(6) . ?
 C19 H19A 0.9900 . ?
 C19 H19B 0.9900 . ?
 C19 C20 1.530(7) . ?
 C19 N8 1.472(6) . ?
 C20 H20A 0.9900 . ?
 C20 H20B 0.9900 . ?
 C20 N1 1.461(6) . ?
 C21 H21A 0.9900 . ?
 C21 H21B 0.9900 . ?
 C21 C22 1.528(7) . ?
 C21 N1 1.461(7) . ?
 C22 H22A 0.9900 . ?
 C22 H22B 0.9900 . ?
 C22 N9 1.468(6) . ?
 C23 H23 0.9500 . ?
 C23 C24 1.433(7) . ?
 C23 N9 1.278(7) . ?
 C24 C25 1.404(8) . ?
 C24 N10 1.373(7) . ?
 C25 H25 0.9500 . ?
 C25 C26 1.378(7) . ?
 C26 H26 0.9500 . ?
 C26 C27 1.400(8) . ?
 C27 C28 1.439(7) . ?
 C27 N10 1.360(6) . ?
 C28 H28 0.9500 . ?
 C28 N11 1.288(7) . ?
 C29 H29A 0.9900 . ?
 C29 H29B 0.9900 . ?
 C29 C30 1.518(8) . ?
 C29 N11 1.474(6) . ?
 C30 H30A 0.9900 . ?
 C30 H30B 0.9900 . ?
 C30 N5 1.441(7) . ?
 N2 Zn2 2.044(5) . ?
 N3 Zn2 2.287(5) . ?
 N4 Zn1 2.036(5) . ?
 N6 Zn1 2.088(4) . ?
 N7 Zn1 2.286(4) . ?
 N7 Zn2 2.426(4) . ?
 N8 Zn2 2.057(4) . ?
 N9 Zn2 2.048(5) . ?
 N10 Zn1 2.325(4) . ?
 N11 Zn1 2.027(4) . ?
 Zn1 Zn2 3.0252(11) . ?
 C1A H1AA 0.9500 . ?
 C1A C2A 1.450(6) . ?
 C1A N1A 1.272(6) . ?
 C2A C3A 1.396(7) . ?
 C2A N2A 1.363(6) . ?
 C3A H3A 0.9500 . ?
 C3A C4A 1.390(7) . ?
 C4A H4A 0.9500 . ?
 C4A C5A 1.410(7) . ?
 C5A C6A 1.447(7) . ?
 C5A N2A 1.361(6) . ?
 C6A H6A 0.9500 . ?
 C6A N3A 1.271(5) . ?
 C7A H7AA 0.9900 . ?
 C7A H7AB 0.9900 . ?
 C7A C8A 1.533(7) . ?
 C7A N3A 1.455(7) . ?
 C8A H8AA 0.9900 . ?
 C8A H8AB 0.9900 . ?
 C8A N4A 1.444(8) . ?
 C9A H9AA 0.9900 . ?
 C9A H9AB 0.9900 . ?
 C9A C10A 1.515(8) . ?
 C9A N4A 1.472(8) . ?
 C10A H10C 0.9900 . ?
 C10A H10D 0.9900 . ?
 C10A N5A 1.456(7) . ?
 C11A H11C 0.9500 . ?
 C11A C12A 1.440(7) . ?
 C11A N5A 1.283(6) . ?
 C12A C13A 1.406(7) . ?
 C12A N6A 1.356(6) . ?
 C13A H13A 0.9500 . ?
 C13A C14A 1.383(8) . ?
 C14A H14A 0.9500 . ?
 C14A C15A 1.380(8) . ?
 C15A C16A 1.431(8) . ?
 C15A N6A 1.371(6) . ?
 C16A H16A 0.9500 . ?
 C16A N7A 1.282(7) . ?
 C17A H17A 0.9900 . ?
 C17A H17B 0.9900 . ?
 C17A C18A 1.534(7) . ?
 C17A N7A 1.466(6) . ?
 C18A H18A 0.9900 . ?
 C18A H18B 0.9900 . ?
 C18A N8A 1.446(8) . ?
 C19A H19C 0.9900 . ?
 C19A H19D 0.9900 . ?
 C19A C20A 1.533(7) . ?
 C19A N8A 1.439(7) . ?
 C20A H20C 0.9900 . ?
 C20A H20D 0.9900 . ?
 C20A N1A 1.471(6) . ?
 C21A H21C 0.9900 . ?
 C21A H21D 0.9900 . ?
 C21A C22A 1.535(7) . ?
 C21A N8A 1.423(9) . ?
 C22A H22C 0.9900 . ?
 C22A H22D 0.9900 . ?
 C22A N9A 1.473(6) . ?
 C23A H23A 0.9500 . ?
 C23A C24A 1.434(7) . ?
 C23A N9A 1.281(6) . ?
 C24A C25A 1.394(7) . ?
 C24A N10A 1.379(6) . ?
 C25A H25A 0.9500 . ?
 C25A C26A 1.391(7) . ?
 C26A H26A 0.9500 . ?
 C26A C27A 1.402(8) . ?
 C27A C28A 1.449(7) . ?
 C27A N10A 1.374(6) . ?
 C28A H28A 0.9500 . ?
 C28A N11A 1.283(6) . ?
 C29A H29C 0.9900 . ?
 C29A H29D 0.9900 . ?
 C29A C30A 1.529(9) . ?
 C29A N11A 1.461(7) . ?
 C30A H30C 0.9900 . ?
 C30A H30D 0.9900 . ?
 C30A N4A 1.461(8) . ?
 N1A Zn3 2.242(4) . ?
 N2A Zn3 2.140(4) . ?
 N3A H3AA 0.8800 . ?
 N6A Zn3 2.136(4) . ?
 N7A Zn3 2.221(4) . ?
 N9A Zn3 2.209(4) . ?
 N10A Zn3 2.151(4) . ?
 C14S H14S 0.9500 . ?
 C14S C15S 1.3900 . ?
 C14S C13S 1.3900 . ?
 C15S H15S 0.9500 . ?
 C15S N3S 1.3900 . ?
 N3S C11S 1.3900 . ?
 C11S H11S 0.9500 . ?
 C11S C12S 1.3900 . ?
 C12S H12S 0.9500 . ?
 C12S C13S 1.3900 . ?
 C13S H13S 0.9500 . ?
 C6S H6S 0.9500 . ?
 C6S C7S 1.3900 . ?
 C6S N2S 1.3900 . ?
 C7S H7S 0.9500 . ?
 C7S C8S 1.3900 . ?
 C8S H8S 0.9500 . ?
 C8S C9S 1.3900 . ?
 C9S H9S 0.9500 . ?
 C9S C10S 1.3900 . ?
 C10S H10S 0.9500 . ?
 C10S N2S 1.3900 . ?
 C16S H16S 0.9500 . ?
 C16S C17S 1.368(17) . ?
 C16S N4S 1.360(14) . ?
 C17S H17S 0.9500 . ?
 C17S C18S 1.362(13) . ?
 C18S H18S 0.9500 . ?
 C18S C19S 1.363(12) . ?
 C19S H19S 0.9500 . ?
 C19S C20S 1.336(14) . ?
 C20S H20S 0.9500 . ?
 C20S N4S 1.339(12) . ?
 C21S H21S 0.9500 . ?
 C21S C22S 1.352(9) . ?
 C21S N5S 1.335(7) . ?
 C22S H22S 0.9500 . ?
 C22S C23S 1.372(9) . ?
 C23S H23S 0.9500 . ?
 C23S C24S 1.390(8) . ?
 C24S H24S 0.9500 . ?
 C24S C25S 1.340(8) . ?
 C25S H25S 0.9500 . ?
 C25S N5S 1.327(7) . ?
 C1S H1S 0.9500 . ?
 C1S C2S 1.351(10) . ?
 C1S N1S 1.347(9) . ?
 C2S H2S 0.9500 . ?
 C2S C31 1.380(10) . ?
 C31 H31 0.9500 . ?
 C31 C4S 1.362(10) . ?
 C4S H4S 0.9500 . ?
 C4S C5S 1.357(11) . ?
 C5S H5S 0.9500 . ?
 C5S N1S 1.336(10) . ?
 C2C H2CA 0.9800 . ?
 C2C H2CB 0.9800 . ?
 C2C H2CC 0.9800 . ?
 C2C C1C 1.53(2) . ?
 O1 C1C 1.33(3) . ?
 O2C C1C 1.22(3) . ?
 O1S H1SA 0.8726 . ?
 O1S H1SB 0.8712 . ?

loop_
  _geom_angle_atom_site_label_1
  _geom_angle_atom_site_label_2
  _geom_angle_atom_site_label_3
  _geom_angle
  _geom_angle_site_symmetry_1
  _geom_angle_site_symmetry_3
  _geom_angle_publ_flag
 H1A C1 H1B 108.0 . . ?
 C2 C1 H1A 109.4 . . ?
 C2 C1 H1B 109.4 . . ?
 N1 C1 H1A 109.4 . . ?
 N1 C1 H1B 109.4 . . ?
 N1 C1 C2 111.1(4) . . ?
 C1 C2 H2A 110.0 . . ?
 C1 C2 H2B 110.0 . . ?
 H2A C2 H2B 108.4 . . ?
 N2 C2 C1 108.4(5) . . ?
 N2 C2 H2A 110.0 . . ?
 N2 C2 H2B 110.0 . . ?
 C4 C3 H3 119.8 . . ?
 N2 C3 H3 119.8 . . ?
 N2 C3 C4 120.3(6) . . ?
 C5 C4 C3 128.0(6) . . ?
 N3 C4 C3 120.7(5) . . ?
 N3 C4 C5 111.0(6) . . ?
 C4 C5 H5 126.9 . . ?
 C6 C5 C4 106.2(6) . . ?
 C6 C5 H5 126.9 . . ?
 C5 C6 H6 127.0 . . ?
 C5 C6 C7 106.0(6) . . ?
 C7 C6 H6 127.0 . . ?
 C6 C7 C8 123.8(7) . . ?
 N3 C7 C6 111.5(6) . . ?
 N3 C7 C8 124.8(6) . . ?
 C7 C8 H8 117.2 . . ?
 N4 C8 C7 125.6(6) . . ?
 N4 C8 H8 117.2 . . ?
 H9A C9 H9B 108.3 . . ?
 C10 C9 H9A 109.9 . . ?
 C10 C9 H9B 109.9 . . ?
 N4 C9 H9A 109.9 . . ?
 N4 C9 H9B 109.9 . . ?
 N4 C9 C10 109.0(5) . . ?
 C9 C10 H10A 109.5 . . ?
 C9 C10 H10B 109.5 . . ?
 H10A C10 H10B 108.1 . . ?
 N5 C10 C9 110.9(5) . . ?
 N5 C10 H10A 109.5 . . ?
 N5 C10 H10B 109.5 . . ?
 H11A C11 H11B 108.1 . . ?
 C12 C11 H11A 109.5 . . ?
 C12 C11 H11B 109.5 . . ?
 N5 C11 H11A 109.5 . . ?
 N5 C11 H11B 109.5 . . ?
 N5 C11 C12 110.8(4) . . ?
 C11 C12 H12A 109.9 . . ?
 C11 C12 H12B 109.9 . . ?
 H12A C12 H12B 108.3 . . ?
 N6 C12 C11 109.1(4) . . ?
 N6 C12 H12A 109.9 . . ?
 N6 C12 H12B 109.9 . . ?
 C14 C13 H13 119.8 . . ?
 N6 C13 H13 119.8 . . ?
 N6 C13 C14 120.4(5) . . ?
 C15 C14 C13 126.9(5) . . ?
 C15 C14 N7 111.7(5) . . ?
 N7 C14 C13 120.0(5) . . ?
 C14 C15 H15 126.5 . . ?
 C14 C15 C16 107.0(5) . . ?
 C16 C15 H15 126.5 . . ?
 C15 C16 H16 127.1 . . ?
 C15 C16 C17 105.7(5) . . ?
 C17 C16 H16 127.1 . . ?
 C16 C17 C18 125.5(5) . . ?
 N7 C17 C16 112.0(5) . . ?
 N7 C17 C18 121.3(5) . . ?
 C17 C18 H18 120.4 . . ?
 N8 C18 C17 119.2(5) . . ?
 N8 C18 H18 120.4 . . ?
 H19A C19 H19B 108.3 . . ?
 C20 C19 H19A 109.9 . . ?
 C20 C19 H19B 109.9 . . ?
 N8 C19 H19A 109.9 . . ?
 N8 C19 H19B 109.9 . . ?
 N8 C19 C20 108.7(4) . . ?
 C19 C20 H20A 109.3 . . ?
 C19 C20 H20B 109.3 . . ?
 H20A C20 H20B 107.9 . . ?
 N1 C20 C19 111.7(4) . . ?
 N1 C20 H20A 109.3 . . ?
 N1 C20 H20B 109.3 . . ?
 H21A C21 H21B 107.9 . . ?
 C22 C21 H21A 109.2 . . ?
 C22 C21 H21B 109.2 . . ?
 N1 C21 H21A 109.2 . . ?
 N1 C21 H21B 109.2 . . ?
 N1 C21 C22 112.0(4) . . ?
 C21 C22 H22A 109.8 . . ?
 C21 C22 H22B 109.8 . . ?
 H22A C22 H22B 108.3 . . ?
 N9 C22 C21 109.2(4) . . ?
 N9 C22 H22A 109.8 . . ?
 N9 C22 H22B 109.9 . . ?
 C24 C23 H23 117.6 . . ?
 N9 C23 H23 117.6 . . ?
 N9 C23 C24 124.8(5) . . ?
 C25 C24 C23 123.6(5) . . ?
 N10 C24 C23 125.2(5) . . ?
 N10 C24 C25 111.1(5) . . ?
 C24 C25 H25 126.6 . . ?
 C26 C25 C24 106.8(5) . . ?
 C26 C25 H25 126.6 . . ?
 C25 C26 H26 127.3 . . ?
 C25 C26 C27 105.4(5) . . ?
 C27 C26 H26 127.3 . . ?
 C26 C27 C28 127.1(5) . . ?
 N10 C27 C26 112.6(5) . . ?
 N10 C27 C28 120.0(5) . . ?
 C27 C28 H28 119.4 . . ?
 N11 C28 C27 121.2(5) . . ?
 N11 C28 H28 119.4 . . ?
 H29A C29 H29B 108.4 . . ?
 C30 C29 H29A 110.1 . . ?
 C30 C29 H29B 110.1 . . ?
 N11 C29 H29A 110.1 . . ?
 N11 C29 H29B 110.1 . . ?
 N11 C29 C30 107.9(5) . . ?
 C29 C30 H30A 109.4 . . ?
 C29 C30 H30B 109.4 . . ?
 H30A C30 H30B 108.0 . . ?
 N5 C30 C29 111.2(4) . . ?
 N5 C30 H30A 109.4 . . ?
 N5 C30 H30B 109.4 . . ?
 C1 N1 C20 116.0(5) . . ?
 C1 N1 C21 116.8(5) . . ?
 C21 N1 C20 116.6(4) . . ?
 C2 N2 Zn2 123.1(4) . . ?
 C3 N2 C2 120.5(5) . . ?
 C3 N2 Zn2 114.6(4) . . ?
 C4 N3 Zn2 103.2(4) . . ?
 C7 N3 C4 105.4(5) . . ?
 C7 N3 Zn2 146.2(4) . . ?
 C8 N4 C9 118.0(6) . . ?
 C8 N4 Zn1 123.3(4) . . ?
 C9 N4 Zn1 117.3(4) . . ?
 C10 N5 C11 115.3(6) . . ?
 C30 N5 C10 118.0(5) . . ?
 C30 N5 C11 115.8(5) . . ?
 C12 N6 Zn1 125.0(4) . . ?
 C13 N6 C12 119.9(5) . . ?
 C13 N6 Zn1 114.6(4) . . ?
 C14 N7 Zn1 103.4(3) . . ?
 C14 N7 Zn2 137.3(3) . . ?
 C17 N7 C14 103.5(4) . . ?
 C17 N7 Zn1 139.4(4) . . ?
 C17 N7 Zn2 99.8(3) . . ?
 Zn1 N7 Zn2 79.81(14) . . ?
 C18 N8 C19 118.4(5) . . ?
 C18 N8 Zn2 117.2(4) . . ?
 C19 N8 Zn2 123.6(3) . . ?
 C22 N9 Zn2 116.0(4) . . ?
 C23 N9 C22 118.2(5) . . ?
 C23 N9 Zn2 123.8(4) . . ?
 C24 N10 Zn1 148.2(4) . . ?
 C27 N10 C24 104.1(4) . . ?
 C27 N10 Zn1 103.2(3) . . ?
 C28 N11 C29 119.0(4) . . ?
 C28 N11 Zn1 114.7(4) . . ?
 C29 N11 Zn1 124.1(4) . . ?
 N4 Zn1 N6 94.12(19) . . ?
 N4 Zn1 N7 148.97(18) . . ?
 N4 Zn1 N10 87.95(17) . . ?
 N4 Zn1 Zn2 103.34(13) . . ?
 N6 Zn1 N7 78.68(16) . . ?
 N6 Zn1 N10 172.30(16) . . ?
 N6 Zn1 Zn2 107.17(12) . . ?
 N7 Zn1 N10 95.75(15) . . ?
 N7 Zn1 Zn2 52.13(10) . . ?
 N10 Zn1 Zn2 65.13(10) . . ?
 N11 Zn1 N4 109.08(19) . . ?
 N11 Zn1 N6 106.85(17) . . ?
 N11 Zn1 N7 101.87(17) . . ?
 N11 Zn1 N10 79.37(17) . . ?
 N11 Zn1 Zn2 130.37(12) . . ?
 N2 Zn2 N3 79.32(19) . . ?
 N2 Zn2 N7 100.13(16) . . ?
 N2 Zn2 N8 106.87(18) . . ?
 N2 Zn2 N9 110.80(17) . . ?
 N2 Zn2 Zn1 129.38(13) . . ?
 N3 Zn2 N7 91.18(15) . . ?
 N3 Zn2 Zn1 65.98(12) . . ?
 N7 Zn2 Zn1 48.06(10) . . ?
 N8 Zn2 N3 167.39(16) . . ?
 N8 Zn2 N7 77.03(15) . . ?
 N8 Zn2 Zn1 102.23(11) . . ?
 N9 Zn2 N3 90.78(17) . . ?
 N9 Zn2 N7 148.82(16) . . ?
 N9 Zn2 N8 97.00(18) . . ?
 N9 Zn2 Zn1 105.55(12) . . ?
 C2A C1A H1AA 120.4 . . ?
 N1A C1A H1AA 120.4 . . ?
 N1A C1A C2A 119.1(4) . . ?
 C3A C2A C1A 129.8(5) . . ?
 N2A C2A C1A 118.3(4) . . ?
 N2A C2A C3A 111.6(4) . . ?
 C2A C3A H3A 127.3 . . ?
 C4A C3A C2A 105.5(5) . . ?
 C4A C3A H3A 127.3 . . ?
 C3A C4A H4A 126.5 . . ?
 C3A C4A C5A 106.9(4) . . ?
 C5A C4A H4A 126.5 . . ?
 C4A C5A C6A 130.2(4) . . ?
 N2A C5A C4A 110.0(4) . . ?
 N2A C5A C6A 119.4(5) . . ?
 C5A C6A H6A 117.8 . . ?
 N3A C6A C5A 124.5(5) . . ?
 N3A C6A H6A 117.8 . . ?
 H7AA C7A H7AB 108.3 . . ?
 C8A C7A H7AA 109.9 . . ?
 C8A C7A H7AB 109.9 . . ?
 N3A C7A H7AA 109.9 . . ?
 N3A C7A H7AB 109.9 . . ?
 N3A C7A C8A 109.0(5) . . ?
 C7A C8A H8AA 108.8 . . ?
 C7A C8A H8AB 108.8 . . ?
 H8AA C8A H8AB 107.7 . . ?
 N4A C8A C7A 113.7(4) . . ?
 N4A C8A H8AA 108.8 . . ?
 N4A C8A H8AB 108.8 . . ?
 H9AA C9A H9AB 107.7 . . ?
 C10A C9A H9AA 108.9 . . ?
 C10A C9A H9AB 108.9 . . ?
 N4A C9A H9AA 108.9 . . ?
 N4A C9A H9AB 108.9 . . ?
 N4A C9A C10A 113.6(4) . . ?
 C9A C10A H10C 109.4 . . ?
 C9A C10A H10D 109.4 . . ?
 H10C C10A H10D 108.0 . . ?
 N5A C10A C9A 111.3(6) . . ?
 N5A C10A H10C 109.4 . . ?
 N5A C10A H10D 109.4 . . ?
 C12A C11A H11C 117.8 . . ?
 N5A C11A H11C 117.8 . . ?
 N5A C11A C12A 124.5(5) . . ?
 C13A C12A C11A 129.8(5) . . ?
 N6A C12A C11A 120.0(5) . . ?
 N6A C12A C13A 110.0(5) . . ?
 C12A C13A H13A 126.9 . . ?
 C14A C13A C12A 106.3(5) . . ?
 C14A C13A H13A 126.9 . . ?
 C13A C14A H14A 126.5 . . ?
 C15A C14A C13A 107.0(5) . . ?
 C15A C14A H14A 126.5 . . ?
 C14A C15A C16A 130.2(5) . . ?
 N6A C15A C14A 110.4(5) . . ?
 N6A C15A C16A 119.3(5) . . ?
 C15A C16A H16A 120.3 . . ?
 N7A C16A C15A 119.3(5) . . ?
 N7A C16A H16A 120.3 . . ?
 H17A C17A H17B 108.0 . . ?
 C18A C17A H17A 109.3 . . ?
 C18A C17A H17B 109.3 . . ?
 N7A C17A H17A 109.3 . . ?
 N7A C17A H17B 109.3 . . ?
 N7A C17A C18A 111.4(4) . . ?
 C17A C18A H18A 108.7 . . ?
 C17A C18A H18B 108.7 . . ?
 H18A C18A H18B 107.6 . . ?
 N8A C18A C17A 114.2(4) . . ?
 N8A C18A H18A 108.7 . . ?
 N8A C18A H18B 108.7 . . ?
 H19C C19A H19D 107.7 . . ?
 C20A C19A H19C 108.8 . . ?
 C20A C19A H19D 108.8 . . ?
 N8A C19A H19C 108.8 . . ?
 N8A C19A H19D 108.8 . . ?
 N8A C19A C20A 113.8(4) . . ?
 C19A C20A H20C 109.5 . . ?
 C19A C20A H20D 109.5 . . ?
 H20C C20A H20D 108.1 . . ?
 N1A C20A C19A 110.8(4) . . ?
 N1A C20A H20C 109.5 . . ?
 N1A C20A H20D 109.5 . . ?
 H21C C21A H21D 107.6 . . ?
 C22A C21A H21C 108.6 . . ?
 C22A C21A H21D 108.6 . . ?
 N8A C21A H21C 108.6 . . ?
 N8A C21A H21D 108.6 . . ?
 N8A C21A C22A 114.5(4) . . ?
 C21A C22A H22C 109.4 . . ?
 C21A C22A H22D 109.4 . . ?
 H22C C22A H22D 108.0 . . ?
 N9A C22A C21A 111.0(4) . . ?
 N9A C22A H22C 109.4 . . ?
 N9A C22A H22D 109.4 . . ?
 C24A C23A H23A 119.7 . . ?
 N9A C23A H23A 119.7 . . ?
 N9A C23A C24A 120.6(5) . . ?
 C25A C24A C23A 131.5(5) . . ?
 N10A C24A C23A 117.6(5) . . ?
 N10A C24A C25A 110.7(4) . . ?
 C24A C25A H25A 126.6 . . ?
 C26A C25A C24A 106.8(5) . . ?
 C26A C25A H25A 126.6 . . ?
 C25A C26A H26A 126.8 . . ?
 C25A C26A C27A 106.4(5) . . ?
 C27A C26A H26A 126.8 . . ?
 C26A C27A C28A 129.6(5) . . ?
 N10A C27A C26A 110.7(5) . . ?
 N10A C27A C28A 119.6(5) . . ?
 C27A C28A H28A 118.6 . . ?
 N11A C28A C27A 122.8(5) . . ?
 N11A C28A H28A 118.6 . . ?
 H29C C29A H29D 108.2 . . ?
 C30A C29A H29C 109.7 . . ?
 C30A C29A H29D 109.7 . . ?
 N11A C29A H29C 109.7 . . ?
 N11A C29A H29D 109.7 . . ?
 N11A C29A C30A 109.9(5) . . ?
 C29A C30A H30C 108.8 . . ?
 C29A C30A H30D 108.8 . . ?
 H30C C30A H30D 107.7 . . ?
 N4A C30A C29A 113.6(5) . . ?
 N4A C30A H30C 108.8 . . ?
 N4A C30A H30D 108.8 . . ?
 C1A N1A C20A 118.7(4) . . ?
 C1A N1A Zn3 112.6(3) . . ?
 C20A N1A Zn3 128.7(3) . . ?
 C2A N2A Zn3 113.0(3) . . ?
 C5A N2A C2A 105.9(4) . . ?
 C5A N2A Zn3 141.1(3) . . ?
 C6A N3A C7A 119.0(5) . . ?
 C6A N3A H3AA 120.5 . . ?
 C7A N3A H3AA 120.5 . . ?
 C8A N4A C9A 113.9(6) . . ?
 C8A N4A C30A 112.5(5) . . ?
 C30A N4A C9A 113.7(5) . . ?
 C11A N5A C10A 117.0(5) . . ?
 C12A N6A C15A 106.3(4) . . ?
 C12A N6A Zn3 142.2(3) . . ?
 C15A N6A Zn3 111.5(3) . . ?
 C16A N7A C17A 118.2(5) . . ?
 C16A N7A Zn3 112.0(4) . . ?
 C17A N7A Zn3 129.7(4) . . ?
 C19A N8A C18A 118.4(6) . . ?
 C21A N8A C18A 119.9(5) . . ?
 C21A N8A C19A 119.9(6) . . ?
 C22A N9A Zn3 128.7(3) . . ?
 C23A N9A C22A 119.2(4) . . ?
 C23A N9A Zn3 112.1(3) . . ?
 C24A N10A Zn3 112.0(3) . . ?
 C27A N10A C24A 105.4(4) . . ?
 C27A N10A Zn3 142.6(4) . . ?
 C28A N11A C29A 116.1(5) . . ?
 N2A Zn3 N1A 76.66(15) . . ?
 N2A Zn3 N7A 164.74(15) . . ?
 N2A Zn3 N9A 93.50(15) . . ?
 N2A Zn3 N10A 101.30(16) . . ?
 N6A Zn3 N1A 92.59(15) . . ?
 N6A Zn3 N2A 100.42(15) . . ?
 N6A Zn3 N7A 77.65(16) . . ?
 N6A Zn3 N9A 166.05(15) . . ?
 N6A Zn3 N10A 100.37(15) . . ?
 N7A Zn3 N1A 88.26(15) . . ?
 N9A Zn3 N1A 89.84(15) . . ?
 N9A Zn3 N7A 88.70(16) . . ?
 N10A Zn3 N1A 167.03(15) . . ?
 N10A Zn3 N7A 93.91(15) . . ?
 N10A Zn3 N9A 77.45(16) . . ?
 C15S C14S H14S 120.0 . . ?
 C15S C14S C13S 120.0 . . ?
 C13S C14S H14S 120.0 . . ?
 C14S C15S H15S 120.0 . . ?
 C14S C15S N3S 120.0 . . ?
 N3S C15S H15S 120.0 . . ?
 C15S N3S C11S 120.0 . . ?
 N3S C11S H11S 120.0 . . ?
 C12S C11S N3S 120.0 . . ?
 C12S C11S H11S 120.0 . . ?
 C11S C12S H12S 120.0 . . ?
 C11S C12S C13S 120.0 . . ?
 C13S C12S H12S 120.0 . . ?
 C14S C13S H13S 120.0 . . ?
 C12S C13S C14S 120.0 . . ?
 C12S C13S H13S 120.0 . . ?
 C7S C6S H6S 120.0 . . ?
 C7S C6S N2S 120.0 . . ?
 N2S C6S H6S 120.0 . . ?
 C6S C7S H7S 120.0 . . ?
 C8S C7S C6S 120.0 . . ?
 C8S C7S H7S 120.0 . . ?
 C7S C8S H8S 120.0 . . ?
 C7S C8S C9S 120.0 . . ?
 C9S C8S H8S 120.0 . . ?
 C8S C9S H9S 120.0 . . ?
 C10S C9S C8S 120.0 . . ?
 C10S C9S H9S 120.0 . . ?
 C9S C10S H10S 120.0 . . ?
 C9S C10S N2S 120.0 . . ?
 N2S C10S H10S 120.0 . . ?
 C10S N2S C6S 120.0 . . ?
 C17S C16S H16S 119.7 . . ?
 N4S C16S H16S 119.7 . . ?
 N4S C16S C17S 120.7(11) . . ?
 C16S C17S H17S 119.8 . . ?
 C18S C17S C16S 120.4(10) . . ?
 C18S C17S H17S 119.8 . . ?
 C17S C18S H18S 120.8 . . ?
 C17S C18S C19S 118.3(9) . . ?
 C19S C18S H18S 120.8 . . ?
 C18S C19S H19S 120.1 . . ?
 C20S C19S C18S 119.8(10) . . ?
 C20S C19S H19S 120.1 . . ?
 C19S C20S H20S 118.3 . . ?
 C19S C20S N4S 123.4(9) . . ?
 N4S C20S H20S 118.3 . . ?
 C20S N4S C16S 117.3(10) . . ?
 C22S C21S H21S 118.0 . . ?
 N5S C21S H21S 118.0 . . ?
 N5S C21S C22S 124.0(6) . . ?
 C21S C22S H22S 121.1 . . ?
 C21S C22S C23S 117.9(6) . . ?
 C23S C22S H22S 121.1 . . ?
 C22S C23S H23S 120.6 . . ?
 C22S C23S C24S 118.9(7) . . ?
 C24S C23S H23S 120.6 . . ?
 C23S C24S H24S 120.7 . . ?
 C25S C24S C23S 118.6(6) . . ?
 C25S C24S H24S 120.7 . . ?
 C24S C25S H25S 118.2 . . ?
 N5S C25S C24S 123.6(6) . . ?
 N5S C25S H25S 118.2 . . ?
 C25S N5S C21S 117.0(6) . . ?
 C2S C1S H1S 118.3 . . ?
 N1S C1S H1S 118.3 . . ?
 N1S C1S C2S 123.5(8) . . ?
 C1S C2S H2S 120.8 . . ?
 C1S C2S C31 118.4(7) . . ?
 C31 C2S H2S 120.8 . . ?
 C2S C31 H31 120.4 . . ?
 C4S C31 C2S 119.2(7) . . ?
 C4S C31 H31 120.4 . . ?
 C31 C4S H4S 120.5 . . ?
 C5S C4S C31 119.0(8) . . ?
 C5S C4S H4S 120.5 . . ?
 C4S C5S H5S 118.4 . . ?
 N1S C5S C4S 123.3(9) . . ?
 N1S C5S H5S 118.4 . . ?
 C5S N1S C1S 116.7(7) . . ?
 H2CA C2C H2CB 109.5 . . ?
 H2CA C2C H2CC 109.5 . . ?
 H2CB C2C H2CC 109.5 . . ?
 C1C C2C H2CA 109.5 . . ?
 C1C C2C H2CB 109.5 . . ?
 C1C C2C H2CC 109.5 . . ?
 H1SA O1S H1SB 104.3 . . ?
 O1 C1C C2C 115(2) . . ?
 O2C C1C C2C 121(2) . . ?
 O2C C1C O1 123(2) . . ?

loop_
  _geom_torsion_atom_site_label_1
  _geom_torsion_atom_site_label_2
  _geom_torsion_atom_site_label_3
  _geom_torsion_atom_site_label_4
  _geom_torsion
  _geom_torsion_site_symmetry_1
  _geom_torsion_site_symmetry_2
  _geom_torsion_site_symmetry_3
  _geom_torsion_site_symmetry_4
  _geom_torsion_publ_flag
 C1 C2 N2 C3 97.2(6) . . . . ?
 C1 C2 N2 Zn2 -66.4(5) . . . . ?
 C2 C1 N1 C20 84.8(5) . . . . ?
 C2 C1 N1 C21 -131.7(5) . . . . ?
 C3 C4 C5 C6 -172.9(6) . . . . ?
 C3 C4 N3 C7 174.2(5) . . . . ?
 C3 C4 N3 Zn2 12.5(6) . . . . ?
 C4 C3 N2 C2 -171.3(5) . . . . ?
 C4 C3 N2 Zn2 -6.4(7) . . . . ?
 C4 C5 C6 C7 -1.2(6) . . . . ?
 C5 C4 N3 C7 0.0(6) . . . . ?
 C5 C4 N3 Zn2 -161.7(4) . . . . ?
 C5 C6 C7 C8 -177.5(5) . . . . ?
 C5 C6 C7 N3 1.3(7) . . . . ?
 C6 C7 C8 N4 167.2(5) . . . . ?
 C6 C7 N3 C4 -0.8(6) . . . . ?
 C6 C7 N3 Zn2 145.8(5) . . . . ?
 C7 C8 N4 C9 -177.9(5) . . . . ?
 C7 C8 N4 Zn1 -11.5(8) . . . . ?
 C8 C7 N3 C4 178.0(5) . . . . ?
 C8 C7 N3 Zn2 -35.3(10) . . . . ?
 C9 C10 N5 C11 -126.9(6) . . . . ?
 C9 C10 N5 C30 90.2(6) . . . . ?
 C10 C9 N4 C8 92.9(6) . . . . ?
 C10 C9 N4 Zn1 -74.3(6) . . . . ?
 C11 C12 N6 C13 108.4(6) . . . . ?
 C11 C12 N6 Zn1 -63.0(6) . . . . ?
 C12 C11 N5 C10 79.1(6) . . . . ?
 C12 C11 N5 C30 -137.2(5) . . . . ?
 C13 C14 C15 C16 -165.0(5) . . . . ?
 C13 C14 N7 C17 167.0(5) . . . . ?
 C13 C14 N7 Zn1 17.6(5) . . . . ?
 C13 C14 N7 Zn2 -71.9(6) . . . . ?
 C14 C13 N6 C12 -175.6(5) . . . . ?
 C14 C13 N6 Zn1 -3.3(6) . . . . ?
 C14 C15 C16 C17 -1.7(7) . . . . ?
 C15 C14 N7 C17 -0.6(6) . . . . ?
 C15 C14 N7 Zn1 -149.9(4) . . . . ?
 C15 C14 N7 Zn2 120.6(5) . . . . ?
 C15 C16 C17 C18 -166.5(5) . . . . ?
 C15 C16 C17 N7 1.4(6) . . . . ?
 C16 C17 C18 N8 149.7(5) . . . . ?
 C16 C17 N7 C14 -0.5(6) . . . . ?
 C16 C17 N7 Zn1 129.8(5) . . . . ?
 C16 C17 N7 Zn2 -144.5(4) . . . . ?
 C17 C18 N8 C19 -174.9(4) . . . . ?
 C17 C18 N8 Zn2 -4.7(6) . . . . ?
 C18 C17 N7 C14 167.9(4) . . . . ?
 C18 C17 N7 Zn1 -61.7(7) . . . . ?
 C18 C17 N7 Zn2 24.0(5) . . . . ?
 C19 C20 N1 C1 -136.5(4) . . . . ?
 C19 C20 N1 C21 79.9(5) . . . . ?
 C20 C19 N8 C18 106.8(5) . . . . ?
 C20 C19 N8 Zn2 -62.8(5) . . . . ?
 C21 C22 N9 C23 91.5(6) . . . . ?
 C21 C22 N9 Zn2 -73.2(5) . . . . ?
 C22 C21 N1 C1 90.2(5) . . . . ?
 C22 C21 N1 C20 -126.5(5) . . . . ?
 C23 C24 C25 C26 -177.5(5) . . . . ?
 C23 C24 N10 C27 177.8(5) . . . . ?
 C23 C24 N10 Zn1 -33.6(9) . . . . ?
 C24 C23 N9 C22 -174.4(5) . . . . ?
 C24 C23 N9 Zn2 -11.1(7) . . . . ?
 C24 C25 C26 C27 -0.4(6) . . . . ?
 C25 C24 N10 C27 0.2(6) . . . . ?
 C25 C24 N10 Zn1 148.8(5) . . . . ?
 C25 C26 C27 C28 -173.1(5) . . . . ?
 C25 C26 C27 N10 0.6(6) . . . . ?
 C26 C27 C28 N11 169.9(5) . . . . ?
 C26 C27 N10 C24 -0.5(6) . . . . ?
 C26 C27 N10 Zn1 -164.1(4) . . . . ?
 C27 C28 N11 C29 -171.1(5) . . . . ?
 C27 C28 N11 Zn1 -7.3(7) . . . . ?
 C28 C27 N10 C24 173.7(5) . . . . ?
 C28 C27 N10 Zn1 10.1(5) . . . . ?
 C29 C30 N5 C10 -132.3(5) . . . . ?
 C29 C30 N5 C11 85.1(6) . . . . ?
 C30 C29 N11 C28 93.0(6) . . . . ?
 C30 C29 N11 Zn1 -69.1(5) . . . . ?
 N1 C1 C2 N2 53.0(6) . . . . ?
 N1 C21 C22 N9 54.2(6) . . . . ?
 N2 C3 C4 C5 167.4(5) . . . . ?
 N2 C3 C4 N3 -5.7(8) . . . . ?
 N3 C4 C5 C6 0.8(6) . . . . ?
 N3 C7 C8 N4 -11.6(9) . . . . ?
 N4 C9 C10 N5 54.0(8) . . . . ?
 N5 C11 C12 N6 54.7(6) . . . . ?
 N6 C13 C14 C15 153.9(6) . . . . ?
 N6 C13 C14 N7 -11.6(7) . . . . ?
 N7 C14 C15 C16 1.5(7) . . . . ?
 N7 C17 C18 N8 -17.1(7) . . . . ?
 N8 C19 C20 N1 54.0(6) . . . . ?
 N9 C23 C24 C25 166.0(5) . . . . ?
 N9 C23 C24 N10 -11.2(9) . . . . ?
 N10 C24 C25 C26 0.2(6) . . . . ?
 N10 C27 C28 N11 -3.4(8) . . . . ?
 N11 C29 C30 N5 52.9(6) . . . . ?
 C1A C2A C3A C4A -174.7(5) . . . . ?
 C1A C2A N2A C5A 174.9(4) . . . . ?
 C1A C2A N2A Zn3 -5.1(5) . . . . ?
 C2A C1A N1A C20A 179.9(4) . . . . ?
 C2A C1A N1A Zn3 0.4(6) . . . . ?
 C2A C3A C4A C5A 0.0(5) . . . . ?
 C3A C2A N2A C5A -1.1(5) . . . . ?
 C3A C2A N2A Zn3 179.0(3) . . . . ?
 C3A C4A C5A C6A 172.0(5) . . . . ?
 C3A C4A C5A N2A -0.6(6) . . . . ?
 C4A C5A C6A N3A -1.5(8) . . . . ?
 C4A C5A N2A C2A 1.0(5) . . . . ?
 C4A C5A N2A Zn3 -179.0(4) . . . . ?
 C5A C6A N3A C7A -175.1(5) . . . . ?
 C6A C5A N2A C2A -172.5(4) . . . . ?
 C6A C5A N2A Zn3 7.4(7) . . . . ?
 C7A C8A N4A C9A 136.3(5) . . . . ?
 C7A C8A N4A C30A -92.5(6) . . . . ?
 C8A C7A N3A C6A 108.3(5) . . . . ?
 C9A C10A N5A C11A 110.7(6) . . . . ?
 C10A C9A N4A C8A -95.6(6) . . . . ?
 C10A C9A N4A C30A 133.8(5) . . . . ?
 C11A C12A C13A C14A 173.7(6) . . . . ?
 C11A C12A N6A C15A -174.1(5) . . . . ?
 C11A C12A N6A Zn3 7.2(9) . . . . ?
 C12A C11A N5A C10A -176.1(5) . . . . ?
 C12A C13A C14A C15A 0.8(7) . . . . ?
 C13A C12A N6A C15A 1.8(6) . . . . ?
 C13A C12A N6A Zn3 -176.9(4) . . . . ?
 C13A C14A C15A C16A -176.6(6) . . . . ?
 C13A C14A C15A N6A 0.3(7) . . . . ?
 C14A C15A C16A N7A 180.0(6) . . . . ?
 C14A C15A N6A C12A -1.3(6) . . . . ?
 C14A C15A N6A Zn3 177.8(4) . . . . ?
 C15A C16A N7A C17A -179.2(4) . . . . ?
 C15A C16A N7A Zn3 0.1(6) . . . . ?
 C16A C15A N6A C12A 176.0(5) . . . . ?
 C16A C15A N6A Zn3 -4.9(6) . . . . ?
 C17A C18A N8A C19A 119.8(5) . . . . ?
 C17A C18A N8A C21A -75.6(6) . . . . ?
 C18A C17A N7A C16A -99.1(6) . . . . ?
 C18A C17A N7A Zn3 81.7(6) . . . . ?
 C19A C20A N1A C1A -96.7(6) . . . . ?
 C19A C20A N1A Zn3 82.8(5) . . . . ?
 C20A C19A N8A C18A -74.7(6) . . . . ?
 C20A C19A N8A C21A 120.7(5) . . . . ?
 C21A C22A N9A C23A -97.9(6) . . . . ?
 C21A C22A N9A Zn3 83.1(5) . . . . ?
 C22A C21A N8A C18A 119.4(5) . . . . ?
 C22A C21A N8A C19A -76.2(6) . . . . ?
 C23A C24A C25A C26A -172.0(6) . . . . ?
 C23A C24A N10A C27A 172.8(5) . . . . ?
 C23A C24A N10A Zn3 -5.5(6) . . . . ?
 C24A C23A N9A C22A -177.4(5) . . . . ?
 C24A C23A N9A Zn3 1.8(6) . . . . ?
 C24A C25A C26A C27A -0.6(6) . . . . ?
 C25A C24A N10A C27A -1.7(6) . . . . ?
 C25A C24A N10A Zn3 -180.0(4) . . . . ?
 C25A C26A C27A C28A 175.6(5) . . . . ?
 C25A C26A C27A N10A -0.4(6) . . . . ?
 C26A C27A C28A N11A -8.3(9) . . . . ?
 C26A C27A N10A C24A 1.2(6) . . . . ?
 C26A C27A N10A Zn3 178.7(4) . . . . ?
 C27A C28A N11A C29A -176.6(5) . . . . ?
 C28A C27A N10A C24A -175.2(5) . . . . ?
 C28A C27A N10A Zn3 2.2(8) . . . . ?
 C29A C30A N4A C8A 132.3(5) . . . . ?
 C29A C30A N4A C9A -96.4(6) . . . . ?
 C30A C29A N11A C28A 111.9(6) . . . . ?
 N1A C1A C2A C3A 178.3(5) . . . . ?
 N1A C1A C2A N2A 3.2(7) . . . . ?
 N2A C2A C3A C4A 0.7(6) . . . . ?
 N2A C5A C6A N3A 170.5(5) . . . . ?
 N3A C7A C8A N4A -80.6(7) . . . . ?
 N4A C9A C10A N5A -78.5(7) . . . . ?
 N5A C11A C12A C13A -7.6(10) . . . . ?
 N5A C11A C12A N6A 167.4(5) . . . . ?
 N6A C12A C13A C14A -1.7(7) . . . . ?
 N6A C15A C16A N7A 3.3(8) . . . . ?
 N7A C17A C18A N8A -56.0(7) . . . . ?
 N8A C19A C20A N1A -57.9(7) . . . . ?
 N8A C21A C22A N9A -56.6(6) . . . . ?
 N9A C23A C24A C25A 175.7(6) . . . . ?
 N9A C23A C24A N10A 2.6(7) . . . . ?
 N10A C24A C25A C26A 1.5(7) . . . . ?
 N10A C27A C28A N11A 167.4(5) . . . . ?
 N11A C29A C30A N4A -77.8(7) . . . . ?
 C14S C15S N3S C11S 0.0 . . . . ?
 C15S C14S C13S C12S 0.0 . . . . ?
 C15S N3S C11S C12S 0.0 . . . . ?
 N3S C11S C12S C13S 0.0 . . . . ?
 C11S C12S C13S C14S 0.0 . . . . ?
 C13S C14S C15S N3S 0.0 . . . . ?
 C6S C7S C8S C9S 0.0 . . . . ?
 C7S C6S N2S C10S 0.0 . . . . ?
 C7S C8S C9S C10S 0.0 . . . . ?
 C8S C9S C10S N2S 0.0 . . . . ?
 C9S C10S N2S C6S 0.0 . . . . ?
 N2S C6S C7S C8S 0.0 . . . . ?
 C16S C17S C18S C19S -0.2(17) . . . . ?
 C17S C16S N4S C20S -4.0(19) . . . . ?
 C17S C18S C19S C20S 0.3(16) . . . . ?
 C18S C19S C20S N4S -2.5(19) . . . . ?
 C19S C20S N4S C16S 4.3(19) . . . . ?
 N4S C16S C17S C18S 2.1(19) . . . . ?
 C21S C22S C23S C24S 1.6(12) . . . . ?
 C22S C21S N5S C25S 1.1(10) . . . . ?
 C22S C23S C24S C25S -0.2(12) . . . . ?
 C23S C24S C25S N5S -0.9(11) . . . . ?
 C24S C25S N5S C21S 0.4(10) . . . . ?
 N5S C21S C22S C23S -2.2(11) . . . . ?
 C1S C2S C31 C4S 1.5(12) . . . . ?
 C2S C1S N1S C5S -1.1(12) . . . . ?
 C2S C31 C4S C5S -0.4(13) . . . . ?
 C31 C4S C5S N1S -1.7(15) . . . . ?
 C4S C5S N1S C1S 2.4(14) . . . . ?
 N1S C1S C2S C31 -0.8(12) . . . . ?

_shelx_res_file
;
TITL jas914_3_jpe_a.res in Pna2(1)
    jas914_3_jpe.res
    created by SHELXL-2019/3 at 14:34:20 on 31-Aug-2025
REM Old TITL Jas914_3_jpe in Pnma
REM SHELXT solution in Pna2(1): R1 0.123, Rweak 0.018, Alpha 0.004
REM <I/s> 0.371 for 556 systematic absences, Orientation a'=-a, b'=c, c'=b
REM Flack x = 0.020 ( 0.009 ) from 3367 Parsons' quotients
REM Formula found by SHELXT: C86 N15 O6 Zn3
CELL 1.54184 28.115 11.939 22.967 90 90 90
ZERR 4 0.007 0.003 0.006 0 0 0
LATT -1
SYMM -X,-Y,0.5+Z
SYMM 0.5+X,0.5-Y,+Z
SYMM 0.5-X,0.5+Y,0.5+Z
SFAC C H N O Zn
UNIT 316.04 370.68 102.68 4.64 12
RIGU C21S C22S C23S C24S C25S N5S
RIGU C6S C7S C8S C9S C10S N2S
EADP C15S C1C
DFIX 1.54 C2C C1C
SADI C2C O2C C2C O1
RIGU C2C O1 O2C C1C
SIMU C2C O1 O2C C1C

L.S. 22
PLAN  50
TEMP -173
CONF
BOND
list 4
MORE -1
BOND $H
fmap 2 53
acta
REM <olex2.extras>
REM <HklSrc "%.\\Jas914_3_jpe.hkl">
REM </olex2.extras>

WGHT    0.037600    2.067400
FVAR       0.21724
C1    1    0.326022    0.740834    0.343024    11.00000    0.03471    0.06110 =
         0.06271   -0.00008    0.00617   -0.00808
AFIX  23
H1A   2    0.297047    0.787813    0.344898    11.00000   -1.20000
H1B   2    0.316150    0.663088    0.334157    11.00000   -1.20000
AFIX   0
C2    1    0.358702    0.784154    0.294191    11.00000    0.04922    0.06615 =
         0.05377   -0.00167   -0.00544   -0.00746
AFIX  23
H2A   2    0.343232    0.773458    0.255870    11.00000   -1.20000
H2B   2    0.364932    0.865101    0.299600    11.00000   -1.20000
AFIX   0
C3    1    0.409798    0.637921    0.262886    11.00000    0.05895    0.06949 =
         0.04321   -0.00740    0.01156   -0.02729
AFIX  43
H3    2    0.387624    0.622043    0.232786    11.00000   -1.20000
AFIX   0
C4    1    0.450313    0.568013    0.270498    11.00000    0.06963    0.06081 =
         0.04556   -0.00850    0.02529   -0.02441
C5    1    0.459168    0.461311    0.245324    11.00000    0.07867    0.06553 =
         0.05188   -0.01157    0.02516   -0.03191
AFIX  43
H5    2    0.440639    0.424697    0.216441    11.00000   -1.20000
AFIX   0
C6    1    0.500292    0.421382    0.271394    11.00000    0.08108    0.06018 =
         0.05710   -0.01273    0.03025   -0.01866
AFIX  43
H6    2    0.515312    0.351342    0.264518    11.00000   -1.20000
AFIX   0
C7    1    0.515346    0.506133    0.310318    11.00000    0.06554    0.06007 =
         0.05428   -0.00066    0.02606   -0.01755
C8    1    0.557902    0.499416    0.344474    11.00000    0.07418    0.05636 =
         0.06390    0.01327    0.03112   -0.00255
AFIX  43
H8    2    0.573181    0.428575    0.346715    11.00000   -1.20000
AFIX   0
C9    1    0.621869    0.559473    0.403527    11.00000    0.06770    0.07090 =
         0.06369    0.02545    0.00824    0.00102
AFIX  23
H9A   2    0.623513    0.479680    0.415081    11.00000   -1.20000
H9B   2    0.623307    0.605818    0.439228    11.00000   -1.20000
AFIX   0
C10   1    0.664613    0.588769    0.362717    11.00000    0.05768    0.07044 =
         0.07889    0.01135    0.00493    0.01519
AFIX  23
H10A  2    0.694776    0.581008    0.384590    11.00000   -1.20000
H10B  2    0.665400    0.535569    0.329667    11.00000   -1.20000
AFIX   0
C11   1    0.663459    0.713003    0.276974    11.00000    0.05067    0.06672 =
         0.05551    0.00237    0.02425    0.00431
AFIX  23
H11A  2    0.688896    0.663482    0.261948    11.00000   -1.20000
H11B  2    0.671780    0.791165    0.266804    11.00000   -1.20000
AFIX   0
C12   1    0.616267    0.681935    0.248461    11.00000    0.05357    0.05957 =
         0.04734   -0.00121    0.01762   -0.00491
AFIX  23
H12A  2    0.617939    0.696071    0.206036    11.00000   -1.20000
H12B  2    0.609622    0.601351    0.254553    11.00000   -1.20000
AFIX   0
C13   1    0.558908    0.827198    0.245087    11.00000    0.04730    0.05988 =
         0.04397   -0.00322    0.00086   -0.01303
AFIX  43
H13   2    0.567655    0.838000    0.205529    11.00000   -1.20000
AFIX   0
C14   1    0.524042    0.898767    0.271250    11.00000    0.03878    0.05622 =
         0.04094   -0.00128    0.00600   -0.00570
C15   1    0.513078    1.006945    0.255287    11.00000    0.05054    0.06411 =
         0.05039    0.01157    0.01309   -0.00169
AFIX  43
H15   2    0.521791    1.043029    0.219997    11.00000   -1.20000
AFIX   0
C16   1    0.487070    1.052946    0.300210    11.00000    0.05399    0.05038 =
         0.06571    0.00916    0.01603   -0.00322
AFIX  43
H16   2    0.474989    1.127118    0.302577    11.00000   -1.20000
AFIX   0
C17   1    0.482163    0.967748    0.341574    11.00000    0.03674    0.05018 =
         0.04469    0.00348    0.00037   -0.01008
C18   1    0.449464    0.969000    0.390569    11.00000    0.04252    0.04652 =
         0.04463   -0.00067   -0.00330   -0.00898
AFIX  43
H18   2    0.440628    1.037813    0.408299    11.00000   -1.20000
AFIX   0
C19   1    0.396653    0.879961    0.455811    11.00000    0.04823    0.04682 =
         0.03849   -0.00423    0.01166   -0.00192
AFIX  23
H19A  2    0.395413    0.955790    0.473189    11.00000   -1.20000
H19B  2    0.404917    0.825852    0.486868    11.00000   -1.20000
AFIX   0
C20   1    0.348296    0.850097    0.429500    11.00000    0.04336    0.04475 =
         0.05694    0.00218    0.01704    0.00207
AFIX  23
H20A  2    0.324293    0.845655    0.460954    11.00000   -1.20000
H20B  2    0.338418    0.910066    0.402297    11.00000   -1.20000
AFIX   0
C21   1    0.347064    0.642015    0.433849    11.00000    0.03891    0.05190 =
         0.06480   -0.00163    0.00818   -0.00668
AFIX  23
H21A  2    0.316551    0.603496    0.425981    11.00000   -1.20000
H21B  2    0.347602    0.662995    0.475547    11.00000   -1.20000
AFIX   0
C22   1    0.388126    0.561693    0.421357    11.00000    0.04510    0.04907 =
         0.06473   -0.00600    0.00798   -0.00410
AFIX  23
H22A  2    0.386857    0.497540    0.448624    11.00000   -1.20000
H22B  2    0.385454    0.532386    0.381167    11.00000   -1.20000
AFIX   0
C23   1    0.453493    0.619907    0.478209    11.00000    0.04720    0.04635 =
         0.05506   -0.00034    0.01496    0.00880
AFIX  43
H23   2    0.439656    0.574208    0.507529    11.00000   -1.20000
AFIX   0
C24   1    0.495398    0.681839    0.493140    11.00000    0.04115    0.04505 =
         0.05649    0.00498    0.00448    0.00866
C25   1    0.511163    0.697668    0.550551    11.00000    0.04687    0.05163 =
         0.04376    0.00239    0.00745    0.01217
AFIX  43
H25   2    0.497104    0.667846    0.584821    11.00000   -1.20000
AFIX   0
C26   1    0.550949    0.764783    0.547617    11.00000    0.04578    0.05542 =
         0.04274   -0.00075    0.00291    0.01798
AFIX  43
H26   2    0.569733    0.791009    0.579181    11.00000   -1.20000
AFIX   0
C27   1    0.557844    0.786169    0.488260    11.00000    0.03588    0.05153 =
         0.04358   -0.00294   -0.00022    0.01176
C28   1    0.597516    0.842827    0.461835    11.00000    0.03409    0.04638 =
         0.05567   -0.00235   -0.00404    0.00689
AFIX  43
H28   2    0.619900    0.880443    0.485873    11.00000   -1.20000
AFIX   0
C29   1    0.647909    0.888099    0.381879    11.00000    0.03288    0.07000 =
         0.06115    0.00293    0.00444   -0.00604
AFIX  23
H29A  2    0.661764    0.944244    0.408685    11.00000   -1.20000
H29B  2    0.641741    0.924782    0.343965    11.00000   -1.20000
AFIX   0
C30   1    0.682034    0.790792    0.373965    11.00000    0.03457    0.07830 =
         0.05934    0.00522    0.00328   -0.00300
AFIX  23
H30A  2    0.710998    0.817263    0.353679    11.00000   -1.20000
H30B  2    0.691632    0.761863    0.412616    11.00000   -1.20000
AFIX   0
N1    3    0.349811    0.743396    0.398385    11.00000    0.03866    0.04502 =
         0.05215   -0.00501    0.00940   -0.00463
N2    3    0.403098    0.722010    0.296370    11.00000    0.05055    0.05602 =
         0.04424   -0.00659    0.00857   -0.01512
N3    3    0.484777    0.594937    0.310193    11.00000    0.05778    0.05637 =
         0.05248   -0.00289    0.02480   -0.01569
N4    3    0.577212    0.581130    0.372385    11.00000    0.05646    0.06730 =
         0.04915    0.00405    0.01657   -0.01028
N5    3    0.660484    0.701815    0.340753    11.00000    0.04494    0.06097 =
         0.05648    0.01512    0.01633    0.00756
N6    3    0.578124    0.749653    0.274388    11.00000    0.04311    0.05272 =
         0.04292   -0.00190    0.00668   -0.00267
N7    3    0.504873    0.871619    0.324980    11.00000    0.04652    0.04678 =
         0.03848   -0.00007   -0.00002   -0.00772
N8    3    0.432778    0.876560    0.409470    11.00000    0.04066    0.05107 =
         0.03627   -0.00072    0.00438   -0.00854
N9    3    0.433365    0.621652    0.428316    11.00000    0.03914    0.04425 =
         0.05192   -0.00399    0.00841   -0.00204
N10   3    0.524213    0.736848    0.454250    11.00000    0.03982    0.04815 =
         0.04474    0.00267    0.00617    0.00458
N11   3    0.603250    0.843500    0.406207    11.00000    0.03069    0.06076 =
         0.04925    0.00128    0.00270   -0.00295
ZN1   5    0.557556    0.743955    0.361679    11.00000    0.03992    0.06905 =
         0.04141   -0.00080    0.00626   -0.00777
ZN2   5    0.450057    0.733796    0.364032    11.00000    0.04148    0.05537 =
         0.04855   -0.00693    0.00726   -0.00302

C1A   1    0.467076    0.006388    0.556609    11.00000    0.02793    0.04242 =
         0.04655    0.00369   -0.00199    0.00254
AFIX  43
H1AA  2    0.483716   -0.062686    0.554013    11.00000   -1.20000
AFIX   0
C2A   1    0.424953    0.015988    0.592705    11.00000    0.03231    0.04527 =
         0.04073    0.00610   -0.00505   -0.00285
C3A   1    0.401809   -0.064975    0.626182    11.00000    0.03890    0.04971 =
         0.04530    0.00225   -0.00231   -0.00015
AFIX  43
H3A   2    0.411768   -0.139860    0.633034    11.00000   -1.20000
AFIX   0
C4A   1    0.361120   -0.012903    0.647373    11.00000    0.03476    0.05993 =
         0.03962    0.00139   -0.00024   -0.01404
AFIX  43
H4A   2    0.337610   -0.045593    0.671744    11.00000   -1.20000
AFIX   0
C5A   1    0.361380    0.097688    0.625809    11.00000    0.02868    0.05471 =
         0.03040   -0.00043   -0.00180   -0.00315
C6A   1    0.325240    0.183808    0.628677    11.00000    0.02980    0.05865 =
         0.03072   -0.00161   -0.00117   -0.00593
AFIX  43
H6A   2    0.332439    0.254763    0.612161    11.00000   -1.20000
AFIX   0
C7A   1    0.249989    0.261373    0.647689    11.00000    0.03070    0.08414 =
         0.04980   -0.00745    0.00244    0.01053
AFIX  23
H7AA  2    0.265758    0.330474    0.633720    11.00000   -1.20000
H7AB  2    0.236199    0.276659    0.686547    11.00000   -1.20000
AFIX   0
C8A   1    0.210541    0.227095    0.605176    11.00000    0.02520    0.12480 =
         0.05317   -0.01418    0.00450    0.00186
AFIX  23
H8AA  2    0.202536    0.147366    0.611830    11.00000   -1.20000
H8AB  2    0.181736    0.271946    0.613609    11.00000   -1.20000
AFIX   0
C9A   1    0.209435    0.147492    0.507180    11.00000    0.03713    0.10713 =
         0.06694   -0.01507   -0.01047   -0.00090
AFIX  23
H9AA  2    0.198950    0.177116    0.469020    11.00000   -1.20000
H9AB  2    0.182043    0.108335    0.525052    11.00000   -1.20000
AFIX   0
C10A  1    0.249134    0.063756    0.497354    11.00000    0.03601    0.09204 =
         0.05556   -0.01021   -0.00374   -0.00932
AFIX  23
H10C  2    0.265958    0.050134    0.534553    11.00000   -1.20000
H10D  2    0.235423   -0.008232    0.484088    11.00000   -1.20000
AFIX   0
C11A  1    0.324507    0.130977    0.472358    11.00000    0.03828    0.05799 =
         0.03879   -0.00129   -0.00038    0.00210
AFIX  43
H11C  2    0.331523    0.118498    0.512297    11.00000   -1.20000
AFIX   0
C12A  1    0.361307    0.178640    0.436437    11.00000    0.04641    0.05370 =
         0.03879    0.00129    0.00478    0.00534
C13A  1    0.362646    0.194747    0.375813    11.00000    0.08014    0.08087 =
         0.03116   -0.00353   -0.00017   -0.00925
AFIX  43
H13A  2    0.339863    0.169615    0.348201    11.00000   -1.20000
AFIX   0
C14A  1    0.403762    0.254499    0.364403    11.00000    0.07471    0.07676 =
         0.03883    0.00724    0.01206   -0.01268
AFIX  43
H14A  2    0.414478    0.279174    0.327331    11.00000   -1.20000
AFIX   0
C15A  1    0.426265    0.271475    0.417079    11.00000    0.05790    0.05050 =
         0.03400    0.00391    0.01484    0.00539
C16A  1    0.468644    0.332661    0.430527    11.00000    0.04933    0.04644 =
         0.05090    0.00732    0.02140    0.00379
AFIX  43
H16A  2    0.485878    0.369582    0.400568    11.00000   -1.20000
AFIX   0
C17A  1    0.526255    0.401593    0.496122    11.00000    0.04299    0.04495 =
         0.06794    0.01069    0.01596   -0.00149
AFIX  23
H17A  2    0.521880    0.443208    0.533019    11.00000   -1.20000
H17B  2    0.531641    0.456883    0.464682    11.00000   -1.20000
AFIX   0
C18A  1    0.569914    0.325121    0.501332    11.00000    0.03555    0.05686 =
         0.08072    0.00525    0.01805   -0.00501
AFIX  23
H18A  2    0.576232    0.290721    0.462881    11.00000   -1.20000
H18B  2    0.597864    0.371499    0.511635    11.00000   -1.20000
AFIX   0
C19A  1    0.568395    0.122519    0.524824    11.00000    0.02770    0.05717 =
         0.08278    0.00129    0.01229    0.00402
AFIX  23
H19C  2    0.573660    0.073884    0.559136    11.00000   -1.20000
H19D  2    0.596445    0.115018    0.499058    11.00000   -1.20000
AFIX   0
C20A  1    0.524255    0.081084    0.492072    11.00000    0.03843    0.04741 =
         0.06404    0.00025    0.01778    0.00670
AFIX  23
H20C  2    0.520114    0.125398    0.455992    11.00000   -1.20000
H20D  2    0.528717    0.001681    0.480913    11.00000   -1.20000
AFIX   0
C21A  1    0.568688    0.262536    0.604429    11.00000    0.02610    0.06128 =
         0.07767    0.00370   -0.00049   -0.00367
AFIX  23
H21C  2    0.575848    0.343314    0.608671    11.00000   -1.20000
H21D  2    0.595827    0.220278    0.620915    11.00000   -1.20000
AFIX   0
C22A  1    0.523986    0.235416    0.640093    11.00000    0.03172    0.06208 =
         0.05469    0.00153   -0.00506   -0.00159
AFIX  23
H22C  2    0.518359    0.153566    0.639586    11.00000   -1.20000
H22D  2    0.528935    0.258602    0.681033    11.00000   -1.20000
AFIX   0
C23A  1    0.468449    0.385549    0.639696    11.00000    0.03771    0.05203 =
         0.04756   -0.00031   -0.00102   -0.00609
AFIX  43
H23A  2    0.486225    0.416767    0.670906    11.00000   -1.20000
AFIX   0
C24A  1    0.426615    0.441856    0.619172    11.00000    0.03734    0.05449 =
         0.04056   -0.00422   -0.00071   -0.00124
C25A  1    0.403246    0.537409    0.639086    11.00000    0.05313    0.05124 =
         0.05403   -0.01367    0.00097    0.00576
AFIX  43
H25A  2    0.414082    0.587476    0.668371    11.00000   -1.20000
AFIX   0
C26A  1    0.361004    0.545363    0.607833    11.00000    0.05136    0.05754 =
         0.05316   -0.00125    0.00166    0.01407
AFIX  43
H26A  2    0.337234    0.601393    0.611825    11.00000   -1.20000
AFIX   0
C27A  1    0.360446    0.454340    0.569279    11.00000    0.03607    0.05514 =
         0.04006    0.00122    0.00496    0.01003
C28A  1    0.323548    0.418375    0.529385    11.00000    0.03835    0.05846 =
         0.03953    0.00141    0.00489    0.01362
AFIX  43
H28A  2    0.330594    0.360352    0.502426    11.00000   -1.20000
AFIX   0
C29A  1    0.247762    0.411706    0.488384    11.00000    0.04670    0.09540 =
         0.06210    0.00732   -0.00975    0.02292
AFIX  23
H29C  2    0.264368    0.357997    0.462591    11.00000   -1.20000
H29D  2    0.233534    0.470977    0.463778    11.00000   -1.20000
AFIX   0
C30A  1    0.208600    0.351123    0.522155    11.00000    0.03485    0.11475 =
         0.07889   -0.00679   -0.00303    0.02493
AFIX  23
H30C  2    0.198450    0.398896    0.555124    11.00000   -1.20000
H30D  2    0.180799    0.340738    0.496258    11.00000   -1.20000
AFIX   0
N1A   3    0.481452    0.091708    0.528464    11.00000    0.02947    0.04183 =
         0.05189   -0.00169    0.00454    0.00139
N2A   3    0.400905    0.115095    0.592816    11.00000    0.02854    0.04438 =
         0.03376    0.00111   -0.00025   -0.00045
N3A   3    0.284531    0.171014    0.651777    11.00000    0.03066    0.06247 =
         0.05336   -0.00164    0.00337   -0.00227
PART 2
AFIX  43
H3AA  2    0.277342    0.108404    0.669981    10.33000   -1.20000
AFIX   0
PART 0
N4A   3    0.223179    0.241989    0.544741    11.00000    0.03359    0.10254 =
         0.05101   -0.00846   -0.00257    0.00810
N5A   3    0.282895    0.104219    0.454098    11.00000    0.04256    0.07412 =
         0.04667   -0.00055   -0.00072   -0.00101
N6A   3    0.400625    0.223702    0.461376    11.00000    0.04008    0.04339 =
         0.03751    0.00482    0.00619    0.00561
N7A   3    0.483107    0.337131    0.483400    11.00000    0.03894    0.03974 =
         0.05430    0.00698    0.01539    0.00513
N8A   3    0.564994    0.236979    0.544068    11.00000    0.03181    0.05645 =
         0.06765    0.00468    0.00830    0.00000
N9A   3    0.482060    0.293539    0.616320    11.00000    0.02544    0.04920 =
         0.04820    0.00190    0.00068   -0.00215
N10A  3    0.400924    0.390986    0.575370    11.00000    0.03164    0.04715 =
         0.04228    0.00130    0.00449    0.00542
N11A  3    0.281762    0.461587    0.528935    11.00000    0.04675    0.07944 =
         0.05140   -0.00353   -0.00549    0.02620
ZN3   5    0.435700    0.242853    0.543269    11.00000    0.02771    0.04297 =
         0.04188    0.00288    0.00496    0.00197

PART 1
AFIX  66
C14S  1    0.264392   -0.002534    0.777296    10.67000    0.05816    0.07827 =
         0.05450   -0.02688    0.01396   -0.02339
AFIX  43
H14S  2    0.295855    0.023815    0.770976    10.67000   -1.20000
AFIX  65
C15S  1    0.229051    0.019535    0.736559    10.67000    0.07325    0.05435 =
         0.05015   -0.00281    0.03032   -0.01869
AFIX  43
H15S  2    0.236359    0.060967    0.702397    10.67000   -1.20000
AFIX  65
N3S   3    0.183016   -0.019018    0.745806    10.67000    0.05258    0.05193 =
         0.03783    0.00480    0.00846   -0.00034
C11S  1    0.172322   -0.079639    0.795790    10.67000    0.04183    0.07149 =
         0.05090    0.00299   -0.00072   -0.01528
AFIX  43
H11S  2    0.140860   -0.105988    0.802110    10.67000   -1.20000
AFIX  65
C12S  1    0.207663   -0.101709    0.836527    10.67000    0.05548    0.06212 =
         0.05125    0.01391   -0.01220   -0.02455
AFIX  43
H12S  2    0.200355   -0.143141    0.870689    10.67000   -1.20000
AFIX  65
C13S  1    0.253698   -0.063157    0.827281    10.67000    0.05474    0.06986 =
         0.06853   -0.01150   -0.01937   -0.01076
AFIX  43
H13S  2    0.277853   -0.078241    0.855124    10.67000   -1.20000
AFIX  66

PART 2
C6S   1    0.108019    0.514222    0.690623    10.25000    0.12226    0.07274 =
         0.08423    0.01459   -0.02189   -0.01844
AFIX  43
H6S   2    0.081413    0.465271    0.692243    10.25000   -1.20000
AFIX  65
C7S   1    0.102615    0.626835    0.704483    10.25000    0.12245    0.07995 =
         0.08181    0.00419    0.00253   -0.01875
AFIX  43
H7S   2    0.072315    0.654851    0.715577    10.25000   -1.20000
AFIX  65
C8S   1    0.141545    0.698458    0.702112    10.25000    0.12461    0.07159 =
         0.07587   -0.01801    0.02933   -0.01688
AFIX  43
H8S   2    0.137851    0.775424    0.711585    10.25000   -1.20000
AFIX  65
C9S   1    0.185878    0.657467    0.685880    10.25000    0.11838    0.06183 =
         0.07610   -0.00592    0.02806   -0.02186
AFIX  43
H9S   2    0.212485    0.706419    0.684260    10.25000   -1.20000
AFIX  65
C10S  1    0.191283    0.544854    0.672020    10.25000    0.15397    0.06639 =
         0.14114   -0.02767    0.06717   -0.02760
AFIX  43
H10S  2    0.221583    0.516839    0.660926    10.25000   -1.20000
AFIX  65
N2S   3    0.152354    0.473230    0.674391    10.25000    0.13399    0.06461 =
         0.17886    0.02180    0.01803   -0.01177
AFIX   0

PART 1
C16S  1    0.214967    0.553616    0.698897    10.75000    0.10951    0.09280 =
         0.07569   -0.02660    0.01495   -0.01875
AFIX  43
H16S  2    0.247973    0.550068    0.707561    10.75000   -1.20000
AFIX   0
C17S  1    0.200281    0.554666    0.642131    10.75000    0.09104    0.05929 =
         0.05196   -0.00579    0.02492   -0.01568
AFIX  43
H17S  2    0.223062    0.549374    0.611707    10.75000   -1.20000
AFIX   0
C18S  1    0.153173    0.563257    0.628953    10.75000    0.09013    0.08390 =
         0.04679   -0.01059    0.00096    0.00001
AFIX  43
H18S  2    0.142732    0.564223    0.589616    10.75000   -1.20000
AFIX   0
C19S  1    0.121391    0.570433    0.673639    10.75000    0.07729    0.07113 =
         0.06789   -0.00358    0.01765    0.01163
AFIX  43
H19S  2    0.088315    0.576097    0.665712    10.75000   -1.20000
AFIX   0
C20S  1    0.136925    0.569471    0.728606    10.75000    0.08693    0.09343 =
         0.06520    0.02133    0.02704    0.02682
AFIX  43
H20S  2    0.114266    0.577629    0.758997    10.75000   -1.20000
AFIX   0
N4S   3    0.182788    0.557602    0.743077    10.75000    0.11289    0.14097 =
         0.05232   -0.00470    0.01468    0.02861

PART 0
C21S  1    0.738673    0.755205    0.533006    11.00000    0.05644    0.05896 =
         0.08846    0.02016    0.02182    0.01070
AFIX  43
H21S  2    0.754071    0.804946    0.506794    11.00000   -1.20000
AFIX   0
C22S  1    0.764893    0.709327    0.576182    11.00000    0.05047    0.08070 =
         0.07459    0.00006    0.00952   -0.00160
AFIX  43
H22S  2    0.797976    0.724248    0.579442    11.00000   -1.20000
AFIX   0
C23S  1    0.742222    0.640546    0.615142    11.00000    0.05693    0.12748 =
         0.09239    0.05063    0.00337    0.01073
AFIX  43
H23S  2    0.759175    0.608167    0.646716    11.00000   -1.20000
AFIX   0
C24S  1    0.694031    0.619021    0.607646    11.00000    0.04893    0.09370 =
         0.08526    0.04165    0.01597    0.02191
AFIX  43
H24S  2    0.677451    0.571489    0.633885    11.00000   -1.20000
AFIX   0
C25S  1    0.671434    0.666683    0.562652    11.00000    0.04560    0.06598 =
         0.07339    0.00685    0.00933    0.01271
AFIX  43
H25S  2    0.638597    0.650805    0.557458    11.00000   -1.20000
AFIX   0
N5S   3    0.692431    0.734846    0.524962    11.00000    0.05820    0.08497 =
         0.07871    0.02693    0.01475    0.02269

C1S   1    0.614118    0.180044    0.336359    11.00000    0.10836    0.06363 =
         0.07303   -0.00681    0.00178    0.00505
AFIX  43
H1S   2    0.589874    0.135322    0.353380    11.00000   -1.20000
AFIX   0
C2S   1    0.614951    0.190389    0.277783    11.00000    0.10593    0.07851 =
         0.06028   -0.01143   -0.00006   -0.00646
AFIX  43
H2S   2    0.592131    0.153070    0.254241    11.00000   -1.20000
AFIX   0
C31   1    0.649761    0.256490    0.252977    11.00000    0.12353    0.07185 =
         0.05147   -0.00790   -0.00322    0.02137
AFIX  43
H31   2    0.650829    0.266917    0.211991    11.00000   -1.20000
AFIX   0
C4S   1    0.682551    0.306568    0.287997    11.00000    0.17278    0.06409 =
         0.07622   -0.01660    0.01715   -0.02840
AFIX  43
H4S   2    0.706910    0.352048    0.271786    11.00000   -1.20000
AFIX   0
C5S   1    0.679907    0.290523    0.346419    11.00000    0.19435    0.08292 =
         0.05686   -0.01261   -0.00015   -0.03084
AFIX  43
H5S   2    0.703450    0.324154    0.370392    11.00000   -1.20000
AFIX   0
N1S   3    0.645838    0.229776    0.371890    11.00000    0.15902    0.07997 =
         0.06257   -0.01038   -0.00198    0.00933

PART 2
C2C   1    0.215723   -0.073453    0.804049    10.33000    0.25426    0.04997 =
         0.12181    0.02009    0.11489    0.00182
AFIX 137
H2CA  2    0.200906   -0.033048    0.836461    10.33000   -1.50000
H2CB  2    0.245214   -0.108821    0.817442    10.33000   -1.50000
H2CC  2    0.193843   -0.131142    0.789767    10.33000   -1.50000
AFIX   0
O1    4    0.272906    0.017813    0.741280    10.33000    0.06261    0.09533 =
         0.07934   -0.00718    0.00864   -0.00192
O2C   4    0.195524    0.058587    0.729067    10.33000    0.07074    0.10914 =
         0.09917   -0.00557    0.02414    0.01349

PART 0
AFIX   6
O1S   4    0.236037    0.509778    0.843018    10.50000    0.03308    0.10481 =
         0.04232   -0.00237   -0.00228    0.01502
H1SA  2    0.216880    0.528693    0.814791    10.50000   -1.50000
H1SB  2    0.227759    0.553005    0.871848    10.50000   -1.50000
AFIX   0

PART 2
C1C   1    0.226986    0.008821    0.754789    10.33000    0.07325    0.05435 =
         0.05015   -0.00281    0.03032   -0.01869
HKLF 4


REM  jas914_3_jpe_a.res in Pna2(1)
REM wR2 = 0.0890, GooF = S = 1.010, Restrained GooF = 1.007 for all data
REM R1 = 0.0398 for 9737 Fo > 4sig(Fo) and 0.0648 for all 12971 data
REM 1055 parameters refined using 111 restraints

END

WGHT      0.0376      2.0674

REM Highest difference peak  0.298,  deepest hole -0.385,  1-sigma level  0.044
Q1    1   0.5623  0.6591  0.3630  11.00000  0.05    0.30
Q2    1   0.1789 -0.0596  0.7814  11.00000  0.05    0.29
Q3    1   0.5781  0.6832  0.3610  11.00000  0.05    0.28
Q4    1   0.4002  0.7539  0.3663  11.00000  0.05    0.23
Q5    1   0.5994  0.7388  0.3603  11.00000  0.05    0.22
Q6    1   0.3377  0.2372  0.3720  11.00000  0.05    0.22
Q7    1   0.4625  0.7330  0.4094  11.00000  0.05    0.21
Q8    1   0.3802  0.2921  0.3642  11.00000  0.05    0.20
Q9    1   0.4220  0.2324  0.4973  11.00000  0.05    0.19
Q10   1   0.5147  0.6984  0.3717  11.00000  0.05    0.18
Q11   1   0.5654  0.7405  0.3163  11.00000  0.05    0.18
Q12   1   0.5581  0.7104  0.4190  11.00000  0.05    0.18
Q13   1   0.4628  0.3057  0.4983  11.00000  0.05    0.17
Q14   1   0.4258  0.7388  0.3176  11.00000  0.05    0.17
Q15   1   0.4477  0.2368  0.5939  11.00000  0.05    0.17
Q16   1   0.2595  0.4521  0.5602  11.00000  0.05    0.17
Q17   1   0.4012  0.7403  0.4372  11.00000  0.05    0.16
Q18   1   0.2169  0.2264  0.5011  11.00000  0.05    0.16
Q19   1   0.4789  0.3151  0.5348  11.00000  0.05    0.16
Q20   1   0.5365  0.2418  0.5397  11.00000  0.05    0.16
Q21   1   0.3599  0.2425  0.5773  11.00000  0.05    0.16
Q22   1   0.4981  0.2806  0.7024  11.00000  0.05    0.16
Q23   1   0.4386  0.1605  0.5397  11.00000  0.05    0.16
Q24   1   0.3406  0.3174  0.4910  11.00000  0.05    0.16
Q25   1   0.5039  0.7628  0.4355  11.00000  0.05    0.16
Q26   1   0.5115  0.7993  0.3432  11.00000  0.05    0.16
Q27   1   0.1823  0.5538  0.7955  11.00000  0.05    0.16
Q28   1   0.5065  0.7380  0.4825  11.00000  0.05    0.15
Q29   1   0.5227  0.7379  0.3215  11.00000  0.05    0.15
Q30   1   0.6395  0.7439  0.3365  11.00000  0.05    0.15
Q31   1   0.5187  0.8839  0.3030  11.00000  0.05    0.15
Q32   1   0.6817  0.2998  0.2394  11.00000  0.05    0.15
Q33   1   0.3171 -0.0844  0.7818  11.00000  0.05    0.15
Q34   1   0.5133  0.8064  0.3752  11.00000  0.05    0.15
Q35   1   0.5799  0.4344  0.5420  11.00000  0.05    0.15
Q36   1   0.2782  0.5424  0.5426  11.00000  0.05    0.15
Q37   1   0.6819  0.2382  0.3592  11.00000  0.05    0.14
Q38   1   0.2213 -0.0550  0.7836  11.00000  0.05    0.14
Q39   1   0.2795  0.6644  0.6583  11.00000  0.05    0.14
Q40   1   0.4793  0.8951  0.3225  11.00000  0.05    0.14
Q41   1   0.2613  0.7222  0.6959  11.00000  0.05    0.14
Q42   1   0.7725  0.3244  0.2807  11.00000  0.05    0.14
Q43   1   0.4020  0.0359  0.5803  11.00000  0.05    0.14
Q44   1   0.4598  0.4640  0.2789  11.00000  0.05    0.14
Q45   1   0.2011  0.4777  0.7786  11.00000  0.05    0.14
Q46   1   0.2592 -0.0282  0.7773  11.00000  0.05    0.14
Q47   1   0.5005  0.5954  0.3979  11.00000  0.05    0.14
Q48   1   0.7172  0.7695  0.3447  11.00000  0.05    0.14
Q49   1   0.5797  0.0236  0.2795  11.00000  0.05    0.14
Q50   1   0.2425  0.0366  0.5778  11.00000  0.05    0.13
;
_shelx_res_checksum                143
_shelx_hkl_file
;
   0   1   0   -0.27    0.93
   0   2   0 9999.00  246.30
   0   3   0   -1.24    2.52
   0   4   0 4175.45  103.15
   0   5   0   -3.68    3.11
   0   6   0 4124.71  102.15
   0   7   0   -2.11    3.83
   0   8   0 1090.75   28.34
   0   8   0 1122.57   28.40
   0   9   0   -0.93    4.31
   0   9   0    2.51    4.50
   0  10   0  257.53    8.88
   0  10   0  252.97    8.68
   0  11   0    0.85    5.03
   0  12   0  137.64    6.38
   0  12   0  128.89    5.97
   0  13   0    6.20    3.70
   0   1   1 8465.59  210.70
   0   1  -1 8726.98  210.70
   0   1   1 8472.93  210.70
   0   2  -1    2.51    2.02
   0   2   1   -0.19    1.88
   0   3   1 2561.30   62.44
   0   3  -1 2486.17   62.45
   0   4  -1    2.13    2.98
   0   4   1    0.27    2.83
   0   5  -1  279.82    8.17
   0   5   1  300.45    8.19
   0   6   1    6.70    3.67
   0   6  -1    2.74    3.56
   0   7   1 1299.02   32.63
   0   7  -1 1286.92   32.65
   0   7   1 1280.81   32.68
   0   8  -1    4.79    4.20
   0   8   1   -1.89    4.17
   0   8   1   -0.18    3.96
   0   8  -1   -1.43    3.81
   0   9   1  254.99    8.73
   0   9  -1  262.73    8.71
   0   9   1  280.10    8.54
   0   9  -1  252.88    8.69
   0  10   1   -0.79    4.64
   0  10  -1   -1.52    4.84
   0  10   1   -3.51    4.83
   0  10  -1   -0.41    4.83
   0  11   1    6.70    4.86
   0  11  -1   12.17    4.92
   0  12  -1    2.59    4.17
   0  12   1   -0.22    4.25
   0  12  -1    5.29    4.66
   0  13  -1   52.42    4.17
   0  13   1   47.89    4.15
   0   0   2 7649.33  187.39
   0   0   2 7539.06  187.39
   0   0  -2 7637.69  187.39
   0   1   2   -0.07    1.36
   0  -1  -2   -0.79    1.52
   0   1  -2   -0.75    1.34
   0  -1   2   -0.54    1.45
   0   2   2 5866.62  144.59
   0   2  -2 5836.33  144.58
   0   2   2 5896.45  144.59
   0   3   2    1.26    2.89
   0   3  -2    1.48    2.73
   0   3   2    1.37    2.57
   0   4   2  909.74   23.44
   0   4   2  921.40   23.43
   0   4  -2  962.43   23.48
   0   5  -2    0.58    3.07
   0   5   2    2.41    3.11
   0   6  -2  395.96   10.98
   0   6   2  410.24   11.10
   0   7   2   -1.73    3.82
   0   7   2    3.70    3.48
   0   7  -2    1.43    3.75
   0   8   2  395.02   11.48
   0   8  -2  409.44   11.50
   0   8   2  400.82   11.54
   0   9  -2    0.51    4.45
   0   9   2    2.27    4.63
   0   9   2   -2.36    4.21
   0   9  -2    4.76    4.66
   0  10  -2   68.55    5.49
   0  10   2   67.22    5.51
   0  10  -2   68.02    5.40
   0  10   2   66.06    5.28
   0  11   2    6.08    4.71
   0  11  -2    3.39    4.86
   0  12  -2   21.09    4.92
   0  12  -2   14.83    4.14
   0  12  -2   17.90    4.62
   0  13  -2   -2.83    3.72
   0  13   2    1.72    3.71
   0   0   3    1.09    1.62
   0   0  -3    0.53    1.52
   0  -1   3 8895.74  218.78
   0   1  -3 8889.11  218.78
   0  -1  -3 8858.98  218.79
   0   2   3    0.43    2.50
   0   2  -3   -1.09    2.36
   0   2  -3    2.61    2.04
   0   2   3    0.93    2.39
   0   3   3  509.46   12.59
   0   3   3  495.65   12.62
   0   4   3   -1.70    3.04
   0   4   3    2.45    2.92
   0   4  -3    3.34    2.73
   0   5   3 3590.32   90.44
   0   5   3 3665.94   90.46
   0   5  -3 3705.81   90.46
   0   6   3    2.16    3.29
   0   6   3   -1.68    3.63
   0   6  -3   -3.07    3.57
   0   7   3 1357.62   34.23
   0   7   3 1389.45   34.32
   0   7  -3 1319.81   34.29
   0   8   3   -1.16    4.14
   0   8   3   -0.49    4.07
   0   8  -3    0.63    4.31
   0   9   3  564.75   15.91
   0   9  -3  577.59   15.98
   0   9   3  592.60   15.83
   0  10  -3   -6.53    4.64
   0  10  -3    0.17    4.92
   0  10  -3    2.37    4.27
   0  10   3    1.23    4.99
   0  11  -3   97.97    6.03
   0  11  -3   90.77    5.37
   0  12  -3    3.92    4.64
   0  12  -3   -6.97    4.55
   0  12  -3    1.39    3.98
   0  13  -3   38.72    4.39
   0  13  -3   25.86    3.77
   0  13   3   27.59    3.92
   0   0   4 7741.04  193.44
   0   0  -4 7962.01  193.44
   0   1   4    1.20    1.52
   0  -1  -4   -0.01    2.32
   0   1  -4    2.13    2.01
   0  -1   4    1.85    2.23
   0   2   4 2347.95   58.99
   0   2  -4 2461.80   59.18
   0   2   4 2400.18   58.97
   0  -2  -4 2468.11   59.22
   0   3  -4   -0.21    2.62
   0   3  -4    0.32    2.56
   0   3   4    4.01    2.90
   0   4   4 4280.60  106.90
   0   4   4 4306.27  106.91
   0   4  -4 4387.37  106.89
   0   5  -4   -1.23    3.47
   0   5   4    1.00    3.26
   0   5   4    2.18    3.22
   0   6   4 1523.73   37.69
   0   6   4 1506.41   37.68
   0   6  -4 1467.31   37.70
   0   7  -4   -0.26    3.71
   0   7   4   -0.90    3.86
   0   7   4    6.37    3.50
   0   8   4  270.66    8.45
   0   8  -4  249.28    8.41
   0   8   4  255.17    8.32
   0   9  -4    7.46    4.57
   0   9  -4   -0.56    3.85
   0   9   4    3.44    4.62
   0  10  -4   28.51    4.58
   0  10  -4   37.96    5.06
   0  10  -4   31.79    5.20
   0  11  -4    6.11    4.27
   0  11  -4   -3.59    4.93
   0  11  -4   -0.17    4.79
   0  12  -4   33.90    4.87
   0  12  -4   36.91    4.36
   0  12  -4   28.88    4.71
   0  13  -4    0.51    3.56
   0  13  -4    6.96    4.34
   0   0   5    1.27    2.39
   0   0  -5    0.57    2.31
   0  -1   5  946.79   23.32
   0   1  -5  949.84   23.28
   0  -1  -5  936.91   23.31
   0   1   5  916.40   23.11
   0   2  -5   -0.37    2.49
   0  -2   5    1.15    2.52
   0  -2  -5    0.14    2.88
   0   3  -5 3589.84   88.27
   0   3  -5 3551.47   88.29
   0   4  -5   -0.62    3.24
   0   4   5    5.72    3.01
   0   5  -5  163.32    5.76
   0   5  -5  177.09    5.60
   0   6  -5   -3.11    3.34
   0   6   5    1.29    3.51
   0   7  -5   23.63    3.39
   0   7  -5   19.37    4.11
   0   7   5   19.84    4.10
   0   8  -5    2.28    3.89
   0   8   5   -1.91    4.03
   0   8  -5   -1.50    4.09
   0   9  -5   23.51    4.24
   0   9  -5   32.86    4.76
   0  10  -5   -2.94    4.50
   0  10  -5   -1.69    4.93
   0  10  -5    1.53    4.98
   0  11  -5   71.00    5.05
   0  11  -5   59.93    5.38
   0  11  -5   54.36    5.37
   0  12  -5    4.53    4.53
   0  12  -5   -8.30    4.71
   0  12  -5   -0.35    3.98
   0  13  -5    1.86    4.13
   0  13  -5    5.90    3.94
   0  13   5    7.97    3.57
   0  13  -5   12.37    3.41
   0   0   6  156.97    5.31
   0   0  -6  201.03    5.37
   0  -1   6    0.17    2.81
   0   1  -6    5.46    2.66
   0  -1  -6    0.21    2.93
   0   1   6    0.29    1.88
   0   2  -6 2754.32   68.26
   0  -2  -6 2768.66   68.29
   0  -2   6 2753.40   68.27
   0   3  -6    3.92    2.90
   0   3  -6    1.63    3.03
   0   4  -6 4247.34  105.07
   0   5  -6   -3.38    3.20
   0   5  -6    4.87    3.25
   0   6  -6 1433.25   36.07
   0   7  -6   -1.88    3.75
   0   7  -6   -0.46    3.86
   0   8  -6  459.75   12.75
   0   8  -6  455.70   12.92
   0   9  -6   -2.00    4.80
   0   9  -6    1.51    4.17
   0  10  -6  182.64    6.89
   0  10  -6  171.00    7.23
   0  10  -6  167.30    7.24
   0  11  -6   -2.90    4.90
   0  11  -6    1.08    4.34
   0  12  -6   88.22    4.98
   0  12  -6   84.16    5.53
   0  12  -6   93.11    5.58
   0  13  -6   -3.82    3.97
   0  13  -6   -4.60    4.07
   0  13  -6    2.05    3.28
   0 -14  -6   19.43    2.87
   0   0  -7   -0.66    2.86
   0   0   7    0.67    2.74
   0  -1   7  126.29    4.36
   0   1   7  126.36    3.50
   0   1   7  131.90    4.21
   0   2  -7    2.46    2.73
   0  -2   7   -2.35    2.96
   0  -2  -7    1.48    3.00
   0   3  -7 1049.48   27.02
   0   3  -7 1102.44   27.06
   0   4  -7    2.98    3.43
   0   4  -7   -0.84    3.16
   0   5  -7 1570.52   38.96
   0   5  -7 1537.23   38.96
   0   6  -7    2.57    3.30
   0   7  -7  126.51    5.23
   0   7  -7  122.38    5.56
   0   8  -7   -2.28    4.41
   0   8  -7    3.73    3.90
   0   9  -7  201.00    7.33
   0   9  -7  201.45    7.65
   0  10  -7   -0.55    4.37
   0  10  -7    2.94    4.92
   0  11  -7   22.67    4.98
   0  11  -7   31.51    4.47
   0  12  -7   -2.15    4.40
   0  12  -7   -1.65    4.55
   0  12  -7    0.46    3.79
   0  13  -7   18.68    3.91
   0  13  -7   15.71    3.34
   0  13  -7   14.13    3.95
   0   0   8 5091.56  125.72
   0   1   8   -2.40    2.01
   0  -1   8    1.23    3.05
   0   1  -8    0.15    2.87
   0   1   8   -3.60    3.01
   0  -1  -8   -2.27    3.33
   0  -2   8  164.77    5.23
   0   2  -8  151.13    5.12
   0   4  -8  292.28    8.84
   0   4  -8  319.56    8.69
   0   5  -8    3.79    3.30
   0   6  -8  266.02    8.21
   0   6  -8  262.72    8.03
   0   7  -8   -2.08    3.56
   0   7  -8    2.07    4.17
   0   8  -8   -0.61    4.15
   0   8  -8    3.43    4.42
   0   9  -8    5.32    4.28
   0   9  -8   -2.38    4.74
   0  10  -8   21.11    4.94
   0  11  -8    1.93    4.75
   0  11  -8    4.88    4.06
   0  12  -8   17.05    4.46
   0  12  -8    8.87    3.76
   0  12  -8   14.23    4.50
   0  13  -8    2.48    3.03
   0  13  -8   -3.36    3.69
   0  13  -8   -1.28    3.74
   0   0   9   -1.25    3.23
   0  -1   9 2462.98   60.18
   0   1   9 2400.73   59.88
   0   1   9 2449.05   60.18
   0  -2   9    1.31    3.35
   0   3  -9 1853.93   46.31
   0  -3   9 1841.92   46.32
   0  -3  -9 1872.20   46.35
   0   4  -9   -2.18    3.31
   0   4  -9   -0.55    3.55
   0   5  -9  909.78   23.28
   0   6  -9   -0.11    3.96
   0   6  -9   -4.29    3.49
   0   7  -9  354.93   10.07
   0   7  -9  336.05   10.43
   0   8  -9   -1.04    4.56
   0   8  -9    1.67    4.09
   0   9  -9   53.53    5.44
   0   9  -9   56.81    4.80
   0  10  -9    2.52    4.96
   0  11  -9   74.29    4.94
   0  11  -9   83.12    5.74
   0  11  -9   88.98    5.62
   0  12  -9    5.48    4.31
   0  12  -9    2.03    4.35
   0  12  -9   -5.27    3.57
   0  13  -9   27.30    3.11
   0  13  -9   32.05    3.77
   0  13  -9   30.93    3.78
   0   0  10 3506.48   86.83
   0   1  10    2.40    3.49
   0   1 -10   -1.95    3.08
   0  -1  10   -2.27    3.50
   0  -1 -10   -2.84    3.25
   0  -2 -10 2332.09   58.75
   0   2 -10 2404.58   58.69
   0   2  10 2344.07   58.72
   0  -2  10 2357.71   58.72
   0   3 -10    0.39    3.32
   0  -3 -10    1.97    3.61
   0   4 -10 2722.32   67.70
   0   5 -10    2.39    3.71
   0   5 -10    3.55    3.55
   0   6 -10  324.18    9.69
   0   6 -10  341.63    9.85
   0   7 -10   -4.11    4.50
   0   7 -10   -0.13    4.02
   0   8 -10  450.76   12.93
   0   8 -10  464.22   13.12
   0   9 -10   -0.90    4.65
   0   9 -10    0.69    4.22
   0  10 -10  123.73    6.34
   0  10 -10  122.04    5.87
   0  11 -10   -2.57    4.92
   0  11 -10    0.14    3.91
   0  12 -10   82.32    5.06
   0  12 -10   68.81    4.31
   0  12 -10   80.75    5.07
   0  13 -10   -5.72    3.46
   0  13 -10   -3.87    3.37
   0   0  11   -0.62    3.36
   0   1 -11   94.95    4.24
   0  -1 -11   88.27    4.47
   0  -2 -11    0.62    3.64
   0   2 -11    5.11    3.30
   0   3 -11   51.33    3.75
   0  -3  11   60.40    4.06
   0   4 -11   -1.36    3.41
   0   5 -11  212.37    7.25
   0   5 -11  207.62    6.96
   0   6 -11   -0.06    3.87
   0   6 -11   -5.13    4.27
   0   7 -11   27.11    4.21
   0   7 -11   23.13    4.51
   0   8 -11    0.07    4.36
   0   8 -11   -1.66    4.87
   0   9 -11   30.13    4.97
   0  10 -11    4.25    4.86
   0  10 -11    2.25    4.18
   0  11 -11    5.78    3.84
   0  11 -11    3.33    4.58
   0  12 -11    3.42    4.12
   0  12 -11    0.13    4.11
   0  12 -11    4.19    3.21
   0  13 -11   -1.40    3.10
   0  13 -11   -6.93    3.19
   0  13  11    0.65    3.19
   0   0 -12 1939.47   48.50
   0   1  12   -0.30    3.39
   0  -1 -12    1.29    3.83
   0   2  12 3194.44   78.17
   0   2 -12 3110.53   78.11
   0  -2  12 3145.49   78.14
   0  -2 -12 3133.47   78.16
   0   3 -12    2.48    3.34
   0  -3  12    0.24    3.83
   0   3  12   -0.59    3.91
   0  -3 -12    0.69    3.96
   0   4 -12 1416.72   35.22
   0   4 -12 1366.41   35.21
   0   5 -12   -3.58    3.91
   0   5 -12    0.93    3.68
   0   6 -12 1450.93   37.06
   0   6 -12 1462.60   37.01
   0   7 -12    5.08    4.55
   0   7 -12   -3.26    4.26
   0   8 -12  207.75    7.76
   0   8 -12  207.99    7.52
   0   9 -12    2.89    4.86
   0  10 -12   79.48    4.99
   0  10 -12   76.65    5.45
   0  11 -12    1.40    3.83
   0  11 -12    0.07    4.55
   0  12 -12   23.37    4.04
   0  12  12   20.67    3.92
   0  12 -12   16.30    3.22
   0  12 -12   20.55    4.05
   0  13  12    2.37    2.99
   0  13 -12    2.53    3.03
   0   0  13    1.94    3.50
   0   0 -13   -0.05    3.66
   0  -1  13  702.14   18.57
   0   1  13  711.46   18.49
   0  -1 -13  714.71   18.59
   0  -2  13    0.90    3.90
   0  -2 -13    1.84    4.01
   0   2 -13   -0.51    3.70
   0   2  13    0.05    3.79
   0  -3  13 1316.91   33.38
   0   3  13 1299.73   33.37
   0   3 -13 1319.72   33.31
   0  -3 -13 1326.26   33.39
   0   4  13   -1.87    4.11
   0   4 -13    3.81    4.15
   0   4 -13   -5.14    3.79
   0   5 -13 1009.08   26.31
   0   5 -13 1026.77   26.29
   0   6 -13    1.08    4.44
   0   6 -13    4.88    4.16
   0   7 -13  510.33   14.45
   0   7 -13  514.76   14.22
   0   8 -13   -0.17    4.82
   0   8 -13   -0.16    4.10
   0   9 -13   91.08    5.98
   0   9 -13  101.21    5.26
   0  10 -13   -3.13    4.08
   0  11 -13   41.52    4.83
   0  11  13   47.35    4.60
   0  11 -13   36.65    3.88
   0  12  13    2.32    3.53
   0  12 -13   -3.50    3.64
   0  12 -13    1.07    3.67
   0  12 -13   -4.69    2.89
   0   0  14  238.62    7.94
   0   0 -14  268.73    8.07
   0   1  14   -3.40    3.89
   0  -1 -14   -2.02    4.09
   0  -1  14    1.60    3.75
   0  -2  14  181.99    6.69
   0   2  14  182.30    6.66
   0   3 -14   -1.45    3.55
   0   3  14    3.86    4.18
   0  -3 -14   -2.35    4.11
   0  -3  14   -5.13    4.10
   0   4 -14   11.09    3.83
   0   4  14   17.45    4.27
   0   4 -14   12.90    4.02
   0   5 -14    0.67    4.03
   0   5 -14   -1.28    4.40
   0   5  14   -6.05    4.52
   0   6  14    7.53    4.77
   0   6 -14    6.06    4.30
   0   6 -14    5.44    4.63
   0   7 -14    2.90    4.30
   0   7 -14   -4.23    4.78
   0   8 -14   18.08    4.86
   0   9 -14    1.28    4.19
   0   9 -14    3.55    4.66
   0  10 -14    1.33    3.79
   0  10  14    8.25    4.49
   0  10 -14    5.23    4.39
   0  11 -14    5.29    4.22
   0  11 -14   -6.12    3.35
   0  11  14    5.22    4.00
   0  12  14    2.87    3.31
   0  12 -14    8.21    3.38
   0   0  15   -0.17    4.13
   0   0 -15   -1.22    4.25
   0   1 -15  437.31   12.02
   0  -1 -15  427.33   11.89
   0  -1  15  409.82   11.93
   0   1  15  411.50   11.89
   0  -2 -15    2.85    4.47
   0   2  15    6.29    3.99
   0  -2  15    1.57    4.19
   0  -3 -15  522.00   14.80
   0   3  15  525.67   14.69
   0   3 -15  561.89   14.67
   0   4  15    0.42    4.41
   0   4 -15    2.04    4.34
   0   4 -15    4.53    4.01
   0   5  15  302.33    9.45
   0   5 -15  290.45    9.48
   0   5 -15  295.73    9.29
   0   6  15    5.44    4.91
   0   6 -15   -1.42    4.69
   0   6 -15   -2.70    4.35
   0   7  15  111.03    6.14
   0   7 -15  118.48    5.82
   0   7 -15  116.92    6.09
   0   8  15    7.18    4.92
   0   8 -15    0.08    4.13
   0   9  15   31.79    4.91
   0   9 -15   26.94    4.19
   0  10  15    8.16    4.31
   0  10 -15   -1.78    3.56
   0  10 -15   -4.46    4.21
   0  11  15    5.21    3.87
   0  11 -15    6.45    3.91
   0  11 -15    8.92    3.21
   0  12  15   -2.17    2.96
   0  12 -15   -1.51    3.12
   0   0  16  899.18   23.67
   0   0 -16  922.69   23.72
   0  -1  16    0.38    4.31
   0   1  16    2.13    4.24
   0  -1 -16   -2.78    4.52
   0   1 -16   -2.44    4.25
   0  -2 -16 1075.86   27.15
   0  -2  16 1047.88   27.02
   0   2  16 1018.30   27.02
   0  -3 -16    0.41    4.80
   0   3  16    0.68    4.15
   0   4 -16  758.57   20.52
   0   4 -16  803.45   20.51
   0   4  16  748.29   20.49
   0   5 -16   -0.55    4.50
   0   5 -16   -0.08    4.38
   0   5  16    2.50    4.64
   0   6 -16  320.93   10.15
   0   6  16  333.02   10.31
   0   6 -16  310.20    9.98
   0   7  16    1.24    4.63
   0   7 -16    2.60    4.88
   0   8 -16  121.98    6.21
   0   8 -16  108.39    5.58
   0   9 -16   -5.60    4.43
   0   9 -16    0.47    3.77
   0   9  16   -3.69    4.55
   0  10  16   69.14    4.73
   0  10 -16   55.93    4.14
   0  10 -16   59.91    4.57
   0  11 -16    2.58    3.66
   0  11  16    0.05    3.49
   0   0 -17   -0.69    4.50
   0   0  17   -0.21    4.36
   0   1 -17   27.14    4.85
   0  -1 -17   24.82    4.79
   0   1  17   24.30    4.56
   0  -1  17   23.84    4.74
   0   2 -17    1.67    4.90
   0  -2 -17   -2.34    4.94
   0   2  17    2.23    4.27
   0  -2  17    6.17    4.64
   0  -3 -17  218.69    7.70
   0   3  17  200.89    7.47
   0   4 -17   -0.63    4.56
   0   4  17   -0.53    4.57
   0   5 -17  118.67    5.82
   0   5  17  118.95    6.21
   0   5 -17  109.57    6.25
   0   6  17    4.59    4.88
   0   6 -17   -0.99    4.69
   0   7 -17    2.31    4.47
   0   7  17    5.13    4.77
   0   7 -17   -3.74    4.92
   0   8 -17   -6.80    4.21
   0   8  17   -2.13    4.65
   0   9 -17   33.50    4.15
   0   9 -17   29.49    4.48
   0   9  17   31.05    4.64
   0  10 -17   -0.05    3.75
   0  10  17    1.63    3.89
   0  11  17   21.07    3.25
   0  11 -17   19.13    3.45
   0   0 -18  531.77   14.77
   0   0  18  518.97   14.68
   0  -1  18   -2.45    4.58
   0   1  18    9.05    4.64
   0   1 -18    0.15    4.60
   0  -1 -18    5.08    4.86
   0  -2  18  339.62   10.22
   0   2  18  327.92   10.37
   0   2 -18  334.45   10.52
   0  -2 -18  327.70   10.41
   0   3 -18   -0.48    4.72
   0   3  18    2.04    4.41
   0  -3 -18   -3.84    5.06
   0   4 -18  146.17    6.79
   0   4  18  153.81    6.62
   0   5 -18   -0.08    4.94
   0   5  18   -2.56    4.78
   0   6  18  143.09    6.51
   0   6 -18  135.87    6.64
   0   7 -18   -1.70    4.69
   0   7 -18    1.78    4.29
   0   8  18  143.66    6.12
   0   8 -18  123.43    6.01
   0   9 -18   -0.67    3.89
   0   9  18   -5.00    4.05
   0  10  18   24.85    3.63
   0  10 -18   16.89    3.50
   0  11  18    2.68    2.80
   0  11 -18   -5.67    3.07
   0   0  19   -0.92    4.84
   0   0 -19   -0.40    5.08
   0  -1 -19  545.58   14.85
   0  -1  19  495.67   14.62
   0   1  19  503.35   14.62
   0   1 -19  529.93   14.75
   0   2  19    0.87    4.68
   0  -2  19   -7.03    4.73
   0  -2 -19    6.31    5.09
   0   2 -19   -6.84    5.17
   0   3 -19  273.34    9.45
   0   3  19  264.79    9.29
   0  -3 -19  285.79    9.45
   0   4  19   -4.76    4.74
   0   4 -19   -0.34    4.65
   0   5  19  124.58    6.07
   0   5 -19  104.33    6.10
   0   6 -19    0.98    4.55
   0   7  19  122.08    5.93
   0   8  19   -0.13    4.27
   0   8 -19   -4.36    4.16
   0   9  19   16.15    3.81
   0   9 -19   18.84    3.77
   0  10 -19   -3.09    2.88
   0  10  19    2.09    3.10
   0   0  20   23.77    4.91
   0   0 -20   34.45    5.37
   0   1  20    0.40    4.73
   0  -1  20    4.04    4.85
   0  -1 -20    0.67    4.88
   0   1 -20    2.70    4.82
   0  -2 -20  115.76    6.30
   0   2  20  102.61    5.96
   0   2 -20  120.56    6.32
   0   3 -20   -1.02    4.90
   0   3  20    1.38    4.78
   0   4  20  214.80    8.24
   0   4 -20  218.43    8.34
   0   5 -20    5.65    4.95
   0   5 -20    6.78    4.75
   0   6  20   35.61    4.77
   0   7 -20    4.58    4.25
   0   7  20   -2.96    4.29
   0   8 -20   46.10    4.23
   0   8  20   52.75    4.33
   0   9 -20    2.31    3.23
   0   9  20    5.46    3.33
   0   0  21   -1.37    4.74
   0   1  21  128.12    6.21
   0  -1  21  123.32    6.13
   0   2 -21   -1.77    5.01
   0   2 -21   -1.73    4.68
   0  -2 -21   -5.23    4.97
   0   2  21   -2.66    4.80
   0   3 -21   -1.85    4.82
   0   3 -21    7.09    5.04
   0   4 -21   -3.61    4.61
   0   4 -21    6.70    4.90
   0   5  21   36.77    4.83
   0   5 -21   37.21    5.03
   0   6  21    5.82    4.32
   0   6 -21    0.86    4.31
   0   6 -21   -1.79    4.58
   0   7  21   62.37    4.63
   0   7 -21   68.53    4.83
   0   8 -21   -5.75    3.55
   0   8 -21    0.40    3.82
   0   8  21    2.05    3.51
   0   9 -21    2.02    3.21
   0   9 -21    7.77    2.76
   0   9  21    4.15    3.10
   0   0 -22  231.84    8.55
   0  -1 -22   -7.73    4.77
   0   1 -22   -2.24    4.80
   0   2 -22  305.14    9.75
   0  -2 -22  299.40    9.53
   0   2 -22  279.05    9.50
   0   3 -22    1.43    4.82
   0   3 -22   -7.19    4.69
   0   3  22    3.45    4.47
   0   4 -22  159.58    6.71
   0   4  22  149.67    6.47
   0   5  22    1.03    4.28
   0   5 -22   -0.81    4.60
   0   5 -22   -3.77    4.31
   0   6 -22  257.40    9.09
   0   6  22  299.44    9.19
   0   7  22    1.96    3.76
   0   7 -22   -1.11    3.97
   0   7 -22    9.58    3.56
   0   8  22   80.93    4.19
   0   8 -22   76.31    3.89
   0   0  23    6.91    4.39
   0   0 -23   -1.90    4.85
   0  -1 -23   94.48    5.74
   0   1 -23   85.88    5.72
   0   1  23   89.16    5.43
   0   2  23   -7.09    4.44
   0   2 -23   -0.08    4.77
   0   3 -23  116.67    5.93
   0   3  23  107.01    5.60
   0   3 -23  106.89    5.68
   0   4 -23    8.66    4.52
   0   4 -23   -1.74    4.19
   0   4  23   -2.74    4.19
   0   5  23   38.29    4.38
   0   5 -23   43.13    4.40
   0   6 -23   -2.64    4.02
   0   6  23    4.17    3.66
   0   6 -23   -2.72    3.67
   0   7 -23   45.33    3.83
   0   7 -23   39.55    3.53
   0   8 -23   -3.09    2.42
   0   0 -24  112.89    5.87
   0   1 -24    6.96    4.28
   0  -1 -24    1.48    4.33
   0   1 -24   -5.42    4.55
   0   1  24    5.57    4.19
   0   2 -24   83.28    5.26
   0   2 -24   84.55    5.40
   0   2  24   85.52    5.04
   0   3 -24    0.07    4.33
   0   3  24   -8.09    4.09
   0   3 -24    1.41    4.20
   0   4 -24   29.89    4.34
   0   4 -24   15.38    4.00
   0   4  24   25.11    3.92
   0   5  24    5.18    3.57
   0   5 -24   -2.01    3.85
   0   5 -24   -4.28    3.70
   0   6 -24   46.00    3.61
   0   6 -24   57.90    3.96
   0   7 -24    0.32    2.61
   0   0 -25    0.06    4.18
   0   0 -25   -1.63    3.98
   0   1 -25  123.52    5.72
   0   1 -25  138.57    5.82
   0   2 -25   -0.93    3.97
   0   2 -25   -1.14    4.10
   0   2  25    4.27    3.66
   0   3 -25  117.80    5.44
   0   3 -25  145.02    5.71
   0   4 -25    2.59    3.80
   0   4 -25   -8.03    3.54
   0   5 -25   70.98    4.20
   0   5 -25  107.98    4.52
   0   6 -25   -0.96    2.61
   0   0 -26    3.07    3.68
   0  -1 -26   -6.00    3.68
   0   1 -26   -2.77    3.61
   0   1 -26   -4.20    3.69
   0   2 -26   30.88    3.73
   0   2 -26   31.64    3.90
   0   3 -26   -3.37    3.21
   0   3 -26   -6.28    3.62
   0   4 -26   10.01    2.95
   0   4 -26   18.53    3.39
   0   5 -26   -0.57    2.51
   0   0 -27   -5.19    3.30
   0   1 -27   23.55    3.21
   0  -1 -27   19.48    3.37
   0   2 -27   -2.13    2.89
   0  -2 -27    1.60    2.96
   0   2 -27   -3.61    3.03
   0   3 -27    9.10    2.74
   0   0 -28   11.04    2.65
   0   1 -28    4.56    2.41
   0  -1 -28    5.90    2.44
   0  -2 -28   73.81    3.21
   1   1   0   22.91    1.10
  -1  -1   0   21.55    0.79
   1   2   0  192.83    5.26
  -1   2   0  192.30    5.32
   1   3   0  130.41    4.26
  -1   3   0  128.71    4.28
   1   4   0   83.19    3.69
  -1   4   0   71.63    3.74
  -1   5   0   48.62    3.54
   1   5   0   41.99    3.59
  -1   6   0   27.02    3.61
   1   6   0   21.43    3.75
   1   7   0  328.54    9.39
  -1   7   0  333.27    9.39
  -1   7   0  315.47    9.42
   1   7   0  316.83    9.50
  -1   7   0  326.65    9.48
   1   8   0    1.05    4.25
  -1   8   0    2.32    4.28
  -1   8   0    9.55    4.07
   1   8   0    6.83    4.04
  -1   9   0    0.72    4.59
   1   9   0   -2.46    4.58
  -1   9   0   -0.29    4.16
   1   9   0   -1.44    4.36
   1  10   0   10.61    4.87
  -1  10   0    3.52    4.78
  -1  10   0    7.92    4.84
   1  10   0   11.23    4.86
   1  11   0   -2.47    4.86
  -1  11   0    2.10    4.72
  -1  12   0    5.32    4.34
   1  12   0   -1.47    4.25
  -1  12   0    3.30    4.53
   1  12   0    3.92    4.66
   1  13   0    1.32    3.61
  -1  13   0   -2.31    3.74
   1   0  -1    1.87    0.56
   1   0   1    1.40    0.54
  -1   0   1    0.40    0.46
   1   0   1    1.45    0.61
   1  -1   1   27.02    1.01
  -1   1   1   26.03    1.38
   1   1   1   20.98    1.34
  -1   1   1   24.08    1.33
  -1   1   1   25.27    1.37
   1   1   1   23.47    1.30
   1   1  -1   22.53    1.19
  -1   1  -1   22.79    1.31
  -1   2  -1  259.13    6.37
  -1   2  -1  242.47    6.72
   1   2  -1  252.02    6.69
   1   2   1  250.15    6.72
  -1   2   1  249.80    6.69
  -1   3  -1  415.66   10.82
   1   3  -1  414.82   10.74
   1   3   1  422.06   10.82
  -1   3   1  410.73   10.84
  -1   4  -1   17.72    3.00
   1   4  -1   16.58    2.91
  -1   4   1   22.63    3.12
   1   4   1   21.00    3.13
  -1   5  -1   87.48    4.06
  -1   5   1   83.51    4.17
   1   5  -1   78.18    3.94
   1   5   1   85.91    4.04
   1   6   1  412.70   11.49
  -1   6   1  425.49   11.45
   1   6  -1  430.16   11.42
  -1   6  -1  403.60   11.46
   1   7   1   99.43    4.91
  -1   7   1  101.51    4.81
   1   7   1  101.50    4.86
  -1   7   1   94.11    4.87
  -1   7  -1   89.35    4.97
  -1   8  -1  432.57   12.39
   1   8  -1  428.27   12.44
  -1   8   1  434.67   12.39
   1   8   1  420.96   12.45
   1   8  -1  451.59   12.45
   1   8   1  460.99   12.38
  -1   8   1  441.19   12.36
  -1   8  -1  466.00   12.47
   1   9   1   33.97    4.82
  -1   9  -1   30.26    4.78
  -1   9   1   30.60    4.64
   1   9  -1   29.79    4.93
   1   9   1   29.62    4.59
   1   9  -1   34.11    4.72
  -1   9  -1   36.28    4.67
  -1   9   1   32.27    4.57
   1  10  -1   56.55    5.49
  -1  10  -1   57.90    5.38
   1  10   1   69.60    5.42
  -1  10   1   59.03    5.37
  -1  10  -1   55.97    5.07
  -1  10   1   63.91    5.22
   1  10   1   73.07    5.26
   1  10  -1   65.14    5.26
   1  11   1    3.80    5.10
  -1  11   1   11.09    4.97
   1  11  -1   15.97    5.03
  -1  11  -1    3.42    4.90
   1  12  -1   50.85    5.06
   1  12   1   35.39    4.52
   1  12  -1   49.46    4.49
  -1  12  -1   56.34    4.72
  -1  12   1   44.03    4.59
  -1  12  -1   50.15    4.97
   1  13  -1    0.30    3.65
  -1  13   1    7.34    3.76
   1  13   1    7.89    3.68
  -1  13  -1   11.15    3.82
  -1   0  -2   -0.40    1.05
  -1   0   2    0.12    0.92
   1   0  -2    0.22    0.99
  -1   0   2    0.11    0.97
  -1   0   2   -1.21    0.96
   1   0   2    0.28    1.16
   1  -1  -2  225.17    5.77
  -1  -1  -2  235.79    5.81
  -1   1   2  220.21    5.77
   1   1   2  213.52    5.79
  -1   1  -2  217.35    5.76
   1   1   2  230.41    5.62
   1   1  -2  213.84    5.72
   1  -1   2  219.88    5.81
  -1  -1   2  224.73    5.75
   1   2   2   12.51    2.21
  -1   2   2   16.06    2.18
   1   2   2   15.56    2.27
  -1   2   2   15.22    2.30
   1  -2   2   17.53    1.20
  -1   2  -2   17.29    2.15
   1   2  -2   18.39    2.10
  -1   3   2  101.55    3.95
   1   3   2  101.19    3.94
  -1   3  -2   99.51    3.80
   1   3  -2  103.77    3.86
   1   3   2   99.98    3.85
  -1   3   2  106.50    3.83
  -1   4   2  434.31   11.59
   1   4   2  428.85   11.58
  -1   4  -2  432.49   11.56
   1   4  -2  436.33   11.48
  -1   4   2  445.52   11.56
   1   4   2  457.36   11.54
  -1   5   2  107.10    4.51
   1   5   2  110.51    4.54
  -1   5  -2  107.07    4.55
   1   5  -2  105.14    4.45
  -1   6  -2   23.15    3.74
   1   6  -2   27.05    3.64
  -1   6   2   27.06    3.68
   1   6   2   29.82    3.71
   1   6   2   34.94    3.70
  -1   6   2   29.86    3.49
   1   7  -2  312.78    9.44
  -1   7  -2  315.00    9.44
  -1   7   2  322.13    9.42
   1   7   2  322.63    9.46
  -1   7   2  331.15    9.35
   1   7   2  322.50    9.31
   1   8   2   25.27    4.08
  -1   8   2   13.97    3.86
   1   8  -2   17.32    4.19
  -1   8  -2   19.58    4.39
   1   8   2   19.69    4.27
  -1   8   2   16.83    4.28
   1   9  -2  314.32    9.72
   1   9   2  315.61    9.50
  -1   9   2  306.13    9.47
  -1   9  -2  309.95    9.66
   1   9  -2  309.90    9.66
  -1   9  -2  311.44    9.67
  -1   9   2  282.93    9.49
   1   9   2  282.62    9.61
   1  10   2   26.21    4.70
  -1  10   2   13.72    4.65
  -1  10  -2   10.29    4.66
  -1  10   2    9.97    4.72
   1  10  -2   16.53    4.84
   1  10   2    4.76    4.95
  -1  10  -2    6.32    4.90
   1  10  -2   16.12    4.94
  -1  11   2   23.29    5.00
   1  11   2   26.61    5.04
  -1  11  -2   26.79    5.18
   1  11  -2   26.17    5.26
   1  12  -2    4.98    4.00
  -1  12  -2    3.28    4.21
   1  12  -2   -1.75    4.63
  -1  12  -2   -4.94    4.60
   1  12  -2    7.50    4.86
  -1  12  -2   -2.14    4.77
  -1  13   2  115.97    5.18
   1  13   2   99.75    4.99
  -1  13  -2  117.25    5.15
   1  13  -2  106.09    5.00
  -1   0  -3    2.13    1.60
   1   0  -3    0.08    1.45
  -1   0   3    2.64    1.48
   1   0   3    1.54    1.65
  -1  -1  -3  228.64    6.50
   1  -1  -3  251.54    6.53
   1   1  -3  246.74    6.39
  -1   1  -3  252.88    6.44
  -1  -1   3  249.35    6.45
   1  -1   3  250.74    6.51
  -1   1   3  244.11    6.37
   1   2   3   77.69    3.20
  -1   2   3   82.81    3.21
  -1   2   3   84.59    2.56
   1   2  -3   80.76    2.91
   1   2   3   73.61    3.25
  -1   2   3   76.65    3.29
   1   2  -3   75.84    3.06
  -1   2  -3   77.60    3.24
  -1   3   3 1013.49   25.45
   1   3   3 1024.69   25.45
  -1   3   3 1007.42   25.45
   1   3   3 1040.30   25.43
   1   3  -3 1000.58   25.40
  -1   3  -3 1011.75   25.44
  -1   4   3  311.25    8.44
   1   4   3  309.94    8.43
  -1   4   3  300.37    8.39
   1   4   3  303.53    8.48
   1   4  -3  306.56    8.41
  -1   4  -3  309.71    8.53
   1   5   3   74.87    4.22
  -1   5   3   81.48    4.20
  -1   5   3   80.57    4.11
   1   5   3   86.92    3.99
  -1   5  -3   79.01    4.17
   1   5  -3   85.08    3.92
  -1   6   3  167.87    5.84
   1   6   3  177.85    5.84
  -1   6  -3  164.78    5.76
   1   6  -3  153.07    5.83
  -1   6   3  171.20    5.84
   1   6   3  167.65    5.88
   1   7   3   55.29    4.10
  -1   7   3   55.88    4.19
  -1   7  -3   52.09    4.31
   1   7  -3   54.58    4.14
  -1   7   3   54.82    4.29
   1   7   3   55.73    4.34
   1   8   3  101.32    5.29
  -1   8   3  103.33    5.32
  -1   8  -3  103.73    5.28
   1   8  -3  108.62    5.46
   1   8   3  105.13    5.27
  -1   8   3  117.20    5.21
   1   9   3   10.09    4.60
   1   9  -3   10.89    4.92
  -1   9   3   10.05    4.38
  -1   9  -3    9.56    4.78
  -1   9   3   16.44    4.63
   1   9   3    0.44    4.56
  -1   9  -3   15.23    4.75
   1  10   3   -0.99    4.89
  -1  10   3    2.54    4.89
  -1  10  -3    6.48    4.76
   1  10  -3    2.50    4.68
  -1  10  -3    5.25    4.83
   1  10  -3   -6.00    4.95
  -1  10  -3    7.69    4.29
   1  10  -3    3.84    4.21
   1  11  -3   28.95    5.06
  -1  11  -3   28.84    4.95
  -1  11  -3   31.32    4.60
   1  11  -3   24.27    4.40
  -1  12  -3   17.18    4.76
   1  12  -3   15.15    4.83
   1  12  -3   10.80    4.09
  -1  12  -3    9.20    4.26
  -1  12  -3   17.31    4.58
   1  12  -3   21.09    4.71
  -1  13  -3   -1.08    3.61
   1  13   3    6.55    3.65
  -1  13   3    7.85    3.79
   1  13  -3    2.21    3.47
   1  13  -3    7.24    4.28
  -1  13  -3    4.48    4.19
  -1   0   4   -0.80    2.07
   1   0   4    0.91    2.15
   1   0  -4   -1.17    1.98
  -1   0  -4   -0.05    1.84
   1  -1  -4   84.85    3.25
  -1  -1  -4   81.27    3.19
  -1  -1  -4   87.96    2.27
  -1   1  -4   75.10    3.09
   1   1  -4   77.06    2.98
  -1   1   4   84.90    2.83
  -1  -1   4   76.81    2.98
   1  -1   4   73.63    3.17
  -1  -2  -4 1668.50   41.60
   1  -2  -4 1716.84   41.60
   1  -2   4 1690.54   41.61
  -1   2  -4 1686.23   41.59
   1   2  -4 1647.87   41.57
  -1   2   4 1691.14   41.42
   1   2   4 1661.89   41.37
  -1   3  -4   25.03    3.06
   1   3  -4   23.86    3.08
   1   3  -4   25.48    2.73
  -1   3  -4   28.11    2.88
  -1   3   4   17.15    2.94
   1   3   4   22.97    2.95
  -1   4   4   87.56    3.92
   1   4   4   89.23    4.02
  -1   4   4   88.78    3.93
   1   4   4   93.45    3.92
   1   4  -4   87.69    3.86
  -1   4  -4   87.91    3.91
  -1   5   4   47.82    3.60
   1   5   4   45.51    3.51
   1   5   4   46.14    3.77
  -1   5   4   41.24    3.72
   1   5  -4   48.83    3.72
  -1   5  -4   49.44    3.67
  -1   6   4   46.17    3.87
   1   6   4   42.67    3.92
  -1   6   4   44.97    3.67
   1   6   4   48.23    3.72
  -1   6  -4   38.16    3.62
   1   6  -4   39.53    3.83
  -1   7   4  308.92    9.20
   1   7   4  321.79    9.22
   1   7   4  307.63    9.28
  -1   7   4  309.60    9.24
  -1   7  -4  309.96    9.27
   1   7  -4  312.25    9.18
  -1   8   4    3.14    4.17
   1   8   4    1.52    4.33
  -1   8  -4    3.91    4.04
   1   8  -4    2.66    4.25
   1   8   4    9.31    4.03
  -1   8   4    6.41    3.90
   1   9  -4  203.37    7.13
  -1   9  -4  203.87    7.23
   1   9   4  205.58    7.66
  -1   9   4  209.02    7.64
   1   9  -4  195.67    7.46
  -1   9  -4  187.54    7.57
  -1  10  -4   21.83    4.51
   1  10  -4   19.38    4.24
   1  10  -4   19.56    5.01
  -1  10  -4   15.52    4.85
  -1  10  -4   18.63    5.01
   1  10  -4   16.73    5.01
   1  11  -4   67.84    4.86
  -1  11  -4   57.80    5.02
   1  11  -4   74.21    5.65
  -1  11  -4   65.75    5.62
  -1  11  -4   57.95    5.28
   1  11  -4   59.35    5.36
   1  12  -4    3.93    4.74
  -1  12  -4    6.88    4.65
   1  12  -4    4.15    3.99
  -1  12  -4    3.05    4.27
  -1  12  -4    4.52    4.55
   1  12  -4    2.03    4.60
   1  13  -4   37.84    4.55
  -1  13  -4   35.42    4.44
   1  13  -4   23.87    3.63
   1  13   4   25.39    3.77
  -1  13   4   31.20    3.84
  -1  13  -4   24.27    3.74
  -1   0  -5    2.30    2.16
   1   0  -5   -1.22    2.20
   1   0   5    1.27    2.45
  -1   0   5    1.78    2.32
  -1   1   5  396.32    9.83
  -1  -1  -5  388.16    9.57
  -1  -1  -5  396.71   10.09
   1  -1  -5  379.16   10.09
  -1   1  -5  388.80   10.00
   1   1  -5  371.01   10.00
  -1  -1   5  354.64    9.98
   1  -1   5  390.67   10.08
   1  -2  -5  306.47    8.41
  -1  -2  -5  312.07    8.34
   1  -2   5  305.18    8.37
  -1  -2   5  308.27    8.29
  -1   2  -5  306.86    8.27
   1   2  -5  308.18    8.21
  -1   3  -5  462.57   12.20
   1   3  -5  462.96   12.15
  -1   3  -5  482.64   12.13
   1   3  -5  454.49   12.10
   1   4  -5  221.09    6.61
  -1   4  -5  231.12    6.80
   1   4  -5  222.75    6.67
  -1   4   5  234.02    6.84
   1   4   5  233.72    6.85
  -1   5  -5  185.50    5.93
   1   5  -5  184.53    5.76
  -1   5  -5  184.12    6.05
   1   5  -5  187.43    5.99
   1   6  -5  141.36    5.30
  -1   6  -5  152.17    5.27
  -1   6   5  149.96    5.50
   1   6   5  151.44    5.55
   1   7   5    8.91    4.01
  -1   7   5    5.72    3.90
   1   7  -5   12.76    3.44
  -1   7  -5   13.05    3.55
   1   7  -5   10.79    3.86
  -1   7  -5   11.75    3.86
   1   8   5  120.43    5.60
  -1   8   5  130.47    5.64
  -1   8  -5  125.75    5.50
   1   8  -5  110.86    5.39
   1   8  -5  128.61    5.70
  -1   8  -5  115.60    5.81
  -1   9  -5   -1.37    4.81
   1   9  -5    0.08    4.59
  -1   9  -5   -1.51    4.34
   1   9  -5    1.87    4.09
   1  10  -5    8.12    4.91
  -1  10  -5   13.38    4.86
   1  10  -5    7.74    5.09
  -1  10  -5   12.12    5.07
  -1  10  -5   12.21    4.22
   1  10  -5   15.96    4.48
  -1  11  -5   17.08    5.05
   1  11  -5   14.18    5.05
  -1  11  -5   18.41    4.86
   1  11  -5   12.46    4.90
   1  11  -5   13.09    4.35
  -1  11  -5    8.58    4.17
  -1  12  -5   26.03    4.68
   1  12  -5   30.38    4.79
   1  12  -5   28.93    4.05
  -1  12  -5   30.09    4.35
   1  12  -5   21.20    4.80
  -1  12  -5   26.29    4.79
   1  13  -5    5.54    4.21
  -1  13  -5    3.86    4.17
   1  13  -5    1.04    3.30
  -1  13  -5    0.39    3.44
  -1  13   5   -5.50    3.55
   1  13   5    5.29    3.49
  -1  13  -5    2.29    3.91
   1  13  -5    4.61    4.03
  -1 -14  -5   23.32    3.10
  -1   0   6   -1.11    2.52
   1   0   6    0.69    2.86
  -1   0  -6    2.20    2.72
   1   0  -6    0.22    2.57
  -1  -1  -6   97.06    2.58
   1   1   6   94.34    2.85
  -1   1   6   95.84    3.37
  -1  -1  -6   94.79    3.98
   1  -1  -6   97.01    3.99
  -1  -1   6   96.87    3.82
   1  -1   6   86.14    3.91
  -1   1  -6   97.94    3.73
   1   1  -6  104.55    3.73
  -1  -2   6  159.69    4.88
   1  -2   6  151.50    4.94
  -1   2  -6  149.21    4.87
   1   2  -6  146.50    4.76
   1  -2  -6  137.72    4.98
  -1  -2  -6  146.02    5.06
  -1   3  -6   10.98    2.83
   1   3  -6    8.17    2.95
  -1   3  -6    9.86    3.16
   1   3  -6    6.24    3.03
  -1   3   6    7.86    1.73
  -1   4  -6  108.68    4.54
   1   4  -6  112.03    4.35
  -1   5  -6   81.59    3.90
   1   5  -6   84.06    3.79
   1   5  -6   71.20    4.22
  -1   5  -6   76.91    4.13
  -1   6  -6    8.11    3.38
   1   6  -6   11.72    3.36
  -1   7  -6   55.29    3.86
  -1   7  -6   54.34    4.48
   1   7  -6   55.23    4.45
   1   7  -6   51.02    4.10
  -1   8  -6   11.27    4.51
   1   8  -6    4.77    4.44
  -1   8  -6    7.29    3.94
   1   8  -6   10.47    3.85
   1   9  -6   31.50    4.80
  -1   9  -6   27.14    4.70
   1   9  -6   35.71    4.41
  -1   9  -6   27.67    4.41
  -1  10  -6   10.69    5.07
   1  10  -6   13.50    4.17
  -1  10  -6    1.51    4.50
   1  10  -6   -1.63    5.03
  -1  10  -6   10.60    5.04
  -1  11  -6   18.29    4.37
   1  11  -6   16.36    4.24
   1  11  -6   16.06    5.09
  -1  11  -6   18.14    5.10
  -1  12  -6    9.52    4.48
   1  12  -6   17.64    4.63
   1  12  -6   10.76    4.71
  -1  12  -6    7.40    4.60
   1  12  -6    0.40    3.76
  -1  12  -6   10.42    4.16
  -1  13  -6   -5.93    3.93
   1  13  -6    0.55    3.93
  -1  13  -6    2.27    3.28
  -1  13  -6    3.99    3.95
   1  13  -6    7.02    3.96
   1  13  -6    2.07    3.20
  -1 -14  -6    2.57    2.73
  -1   0  -7   -1.54    2.74
  -1   0   7    0.54    2.83
   1   0   7   -2.29    3.05
  -1  -1  -7  528.48   13.79
   1  -1   7  571.05   14.38
  -1  -1   7  597.10   14.31
   1  -1  -7  578.46   14.40
  -1  -1  -7  587.41   14.43
   1   1   7  558.72   14.39
  -1   1   7  596.70   14.30
  -1   1   7  585.06   14.07
   1   1   7  561.62   13.90
   1   1  -7  575.00   14.31
  -1   1  -7  598.85   14.33
  -1  -2   7   21.96    3.11
   1  -2   7   21.55    3.00
  -1   2  -7   17.60    2.79
   1   2  -7   16.31    2.77
  -1  -2  -7   16.88    3.19
   1  -2  -7   20.85    3.38
   1   3  -7   32.01    3.02
   1   3  -7   30.34    3.21
  -1   3  -7   38.43    3.30
  -1   3   7   32.62    2.00
  -1   4  -7  167.19    5.53
   1   4  -7  152.96    5.66
  -1   4  -7  171.80    5.49
   1   5  -7   24.22    3.61
  -1   5  -7   29.51    3.64
   1   5  -7   33.04    3.38
  -1   5  -7   30.92    3.32
  -1   6  -7   51.47    4.10
   1   6  -7   50.90    3.70
  -1   6  -7   45.26    3.72
   1   7  -7   31.28    4.26
  -1   7  -7   28.12    4.29
   1   7  -7   34.40    3.75
  -1   7  -7   34.81    3.75
  -1   8  -7  126.90    5.74
   1   8  -7  133.81    5.62
   1   8  -7  141.47    5.92
  -1   8  -7  133.23    5.89
  -1   9  -7   44.33    4.58
   1   9  -7   37.86    4.51
   1   9  -7   50.38    4.98
  -1   9  -7   45.76    4.91
   1  10  -7    4.22    4.41
  -1  10  -7   13.07    4.91
   1  10  -7    9.57    4.83
   1  11  -7    5.82    4.79
  -1  11  -7   11.51    4.77
   1  11  -7    8.21    4.04
  -1  11  -7    7.19    4.15
   1  12  -7   18.93    4.63
  -1  12  -7   29.26    4.81
   1  12  -7   35.38    4.78
  -1  12  -7   34.61    4.70
  -1  12  -7   28.98    4.11
   1  12  -7   33.31    3.92
  -1  13  -7   -4.59    3.78
   1  13  -7    3.98    3.86
  -1  13  -7   -1.83    3.26
   1  13  -7   -0.05    3.15
  -1  13  -7    0.46    3.79
   1  13  -7    1.42    3.84
  -1   0  -8   -0.39    3.00
   1   0   8   -1.40    3.21
  -1   0   8    0.21    2.89
  -1  -1  -8   52.20    3.59
   1  -1  -8   46.65    3.53
  -1   1  -8   49.23    3.11
   1   1  -8   49.48    3.00
   1   1   8   54.92    3.29
  -1   1   8   55.86    3.33
  -1  -1   8   58.76    3.33
   1  -1   8   52.80    3.29
   1   1   8   50.64    2.04
  -1   1   8   53.27    2.65
  -1  -2   8   93.82    4.04
   1  -2   8   88.84    4.20
   1   2  -8   85.19    3.79
  -1   4  -8   20.89    3.20
   1   4  -8   22.94    3.08
   1   4  -8   14.15    3.51
  -1   4  -8   20.04    3.53
   1   5  -8  144.82    5.22
  -1   5  -8  144.86    5.28
   1   5  -8  137.19    5.31
  -1   6  -8   23.94    4.05
   1   6  -8   21.93    3.91
  -1   6  -8   26.41    3.58
   1   6  -8   27.90    3.45
  -1   7  -8   57.99    4.23
   1   7  -8   55.43    4.18
  -1   7  -8   59.58    4.74
   1   7  -8   62.80    4.66
   1   8  -8   -0.20    4.11
  -1   8  -8    1.17    4.20
   1   8  -8    1.70    4.26
  -1   8  -8    7.01    4.38
   1   9  -8   75.86    4.79
  -1   9  -8   66.60    4.77
   1   9  -8   70.62    5.44
  -1   9  -8   59.96    5.56
   1  10  -8   16.60    4.93
  -1  10  -8   22.54    5.03
  -1  11  -8   55.96    5.26
   1  11  -8   56.94    5.39
   1  11  -8   60.56    5.37
  -1  11  -8   52.98    5.30
   1  11  -8   52.41    4.61
  -1  11  -8   51.79    4.61
  -1  12  -8    4.32    4.40
   1  12  -8   -3.23    4.46
  -1  12  -8    4.93    3.73
   1  12  -8   -4.57    3.68
   1  12  -8   -0.51    4.38
  -1  12  -8   -1.36    4.33
  -1  13  -8   11.06    3.19
   1  13  -8   11.62    2.97
  -1  13  -8   18.17    3.77
   1  13  -8   16.04    3.85
   1  13  -8   22.45    3.91
  -1  13  -8   13.77    3.76
   1   0   9    1.41    3.30
  -1   0   9   -0.71    2.94
   1  -1   9   24.48    3.33
  -1  -1   9   23.43    3.29
   1   1   9   20.44    3.36
  -1   1   9   17.56    3.34
  -1   1   9   22.25    2.45
   1   1   9   20.61    1.82
   1  -2   9   24.34    3.56
  -1  -2   9   23.50    3.38
   1   3  -9    2.05    3.11
  -1   3  -9    8.75    3.18
   1  -3   9    5.88    3.62
   1  -3  -9   -0.55    3.37
  -1  -3  -9    0.87    3.57
  -1   4  -9  173.89    6.21
   1   4  -9  173.82    6.10
  -1   4  -9  187.26    5.86
   1   4  -9  180.01    5.93
   1   5  -9  106.44    4.61
  -1   5  -9  108.89    4.60
  -1   6  -9   17.41    4.17
   1   6  -9   16.27    4.07
   1   6  -9   19.35    3.66
  -1   6  -9   14.28    3.51
  -1   7  -9   18.81    4.55
   1   7  -9   18.00    4.13
   1   7  -9   25.33    3.96
  -1   7  -9   20.16    3.76
  -1   8  -9   47.04    4.40
   1   8  -9   49.44    4.41
  -1   8  -9   44.40    5.08
   1   8  -9   50.13    5.08
   1   9  -9    9.57    4.27
  -1   9  -9    2.31    4.26
  -1   9  -9    7.23    4.94
   1   9  -9   -2.88    4.82
   1  10  -9    9.70    4.87
  -1  10  -9   24.86    4.89
   1  11  -9   -0.75    4.88
  -1  11  -9    3.10    4.83
   1  11  -9   -0.28    3.84
  -1  11  -9    9.10    4.23
  -1  11  -9   -0.16    4.64
   1  11  -9    9.38    4.81
   1  12  -9   14.82    4.40
  -1  12  -9    7.48    4.31
   1  12  -9    7.70    4.44
  -1  12  -9   13.81    4.41
  -1  12  -9   11.65    3.81
   1  12  -9    4.59    3.54
  -1  13  -9   -4.70    2.98
  -1  13  -9    1.89    3.61
   1  13  -9   -0.21    3.62
  -1 -13  -9    0.58    2.93
   1  13  -9    3.99    3.57
  -1  13  -9    4.07    3.49
  -1   0  10   -0.31    3.34
   1   0  10    0.77    3.34
  -1   0  10   -0.18    2.56
   1  -1  10    1.86    3.25
  -1  -1  10   -0.71    3.13
  -1   1 -10    1.19    3.17
  -1   1  10    2.64    3.45
   1   1  10    6.48    3.47
   1  -1 -10    4.37    3.62
  -1  -1 -10    5.61    3.43
  -1   1  10    0.86    2.45
  -1  -2  10    9.15    3.41
   1  -2  10    6.34    3.40
   1  -2 -10    5.83    3.58
  -1  -2 -10   11.86    3.77
  -1   2  10    9.20    3.36
   1   2  10   12.62    3.60
  -1   2 -10    9.58    3.11
   1   2 -10   10.97    3.20
   1  -3 -10  162.83    5.92
  -1  -3 -10  164.07    5.77
   1   3 -10  175.67    5.55
  -1   3 -10  166.83    5.62
  -1   4 -10   24.80    3.66
   1   4 -10   26.19    3.38
  -1   5 -10   41.61    3.89
  -1   5 -10   38.86    4.17
   1   5 -10   38.61    4.01
   1   5 -10   40.76    3.82
  -1   6 -10   12.67    4.27
   1   6 -10   10.95    4.17
   1   6 -10   12.66    3.56
  -1   6 -10    5.64    3.65
   1   7 -10   25.51    4.44
  -1   7 -10   32.77    4.84
   1   7 -10   33.28    4.07
  -1   7 -10   29.35    4.27
  -1   8 -10   11.30    4.72
   1   8 -10    1.98    4.80
   1   8 -10    4.06    4.18
  -1   8 -10    8.64    4.26
  -1   9 -10   -2.96    4.76
   1   9 -10    1.21    4.77
   1   9 -10    4.91    4.16
  -1   9 -10   10.85    4.38
  -1  10 -10    7.95    4.92
   1  10 -10    5.99    4.83
   1  10 -10    4.52    4.00
  -1  10 -10    0.46    4.28
  -1  11 -10   22.89    4.14
   1  11 -10   14.75    3.98
   1  11 -10   16.20    4.84
  -1  11 -10   15.59    4.68
   1  12 -10    3.77    4.28
  -1  12 -10    1.78    4.24
  -1  12 -10    9.50    3.61
   1  12 -10   -5.34    3.40
  -1  12 -10    6.21    4.23
   1  12 -10    6.74    4.33
   1  13 -10    8.26    3.39
  -1  13 -10   13.65    3.39
   1  13 -10   11.87    3.47
  -1  13 -10   12.56    3.41
  -1   0  11    1.99    3.27
  -1   0  11    2.27    2.64
   1   1 -11   32.86    3.43
  -1   1 -11   37.72    3.47
   1  -1 -11   32.04    3.98
  -1  -1 -11   35.27    3.83
  -1  -1  11   38.68    3.61
   1   2 -11  134.98    5.03
  -1   2 -11  131.27    5.03
  -1  -2 -11  132.78    5.20
   1  -2 -11  140.05    5.43
   1   3 -11   78.39    4.19
  -1   3 -11   72.37    4.24
  -1  -3  11   74.28    4.27
   1  -3  11   71.51    4.38
   1  -3 -11   77.00    4.46
  -1  -3 -11   71.79    4.25
   1   4 -11  528.01   14.12
  -1   4 -11  537.37   14.22
  -1   4 -11  525.96   14.19
   1   5 -11    2.55    3.63
  -1   5 -11    4.00    3.63
  -1   5 -11    1.86    3.86
   1   5 -11   -0.91    3.99
   1   6 -11  196.99    6.61
  -1   6 -11  196.22    6.55
  -1   6 -11  179.58    6.81
   1   6 -11  185.01    6.84
  -1   7 -11    9.26    3.95
   1   7 -11   11.00    3.95
   1   7 -11   12.72    4.58
  -1   7 -11    8.95    4.49
  -1   8 -11   87.75    5.36
   1   8 -11   90.44    5.13
  -1   8 -11   91.39    5.81
   1   8 -11   87.75    5.61
  -1   9 -11    3.83    4.82
   1   9 -11    7.97    4.84
  -1  10 -11   97.42    5.84
   1  10 -11   92.73    5.73
  -1  10 -11   97.27    5.24
   1  10 -11   82.55    5.07
   1  11 -11    6.29    3.73
  -1  11 -11   -4.15    4.08
   1  11 -11    7.52    4.69
  -1  11 -11    4.38    4.67
  -1  12 -11   37.25    4.29
   1  12 -11   41.02    4.41
  -1  12 -11   41.64    4.37
   1  12 -11   36.55    4.45
  -1  12 -11   33.15    3.72
   1  12 -11   26.42    3.50
   1  13 -11    0.26    3.12
  -1  13 -11   -0.21    3.03
   1  13  11    5.33    3.22
  -1  13  11    0.42    3.09
  -1  13 -11    4.35    3.19
   1  13 -11    1.80    3.17
   1   0  12   -0.30    3.78
  -1   0 -12   -6.12    3.58
   1   0 -12    0.04    3.62
   1   1  12   25.70    3.74
   1  -1 -12   31.02    3.71
  -1  -1 -12   27.55    3.83
   1  -1  12   26.41    3.79
  -1   1 -12   34.86    3.62
   1  -2  12   10.51    3.84
  -1  -2  12    9.37    3.76
  -1  -2 -12    9.20    3.61
   1  -2 -12    8.55    3.84
   1   2 -12    8.50    3.44
  -1   2 -12    5.07    3.27
  -1   2  12    7.22    3.77
   1   2  12    8.45    3.91
  -1   3  12   45.32    3.85
  -1  -3 -12   40.35    4.06
   1   3  12   36.91    4.08
   1  -3  12   33.13    4.03
  -1  -3  12   30.31    4.03
  -1   3 -12   36.18    3.81
   1  -3 -12   44.42    3.97
   1   3 -12   37.66    3.76
  -1   4 -12   65.33    4.25
   1   4 -12   58.52    4.23
   1   4 -12   60.14    4.49
  -1   4 -12   59.89    4.20
  -1   5 -12   73.46    4.34
   1   5 -12   62.40    4.33
  -1   5 -12   60.08    4.79
   1   5 -12   70.23    4.68
  -1   6 -12   18.56    4.23
   1   6 -12   12.56    4.21
  -1   6 -12   14.73    4.57
   1   6 -12   10.91    4.23
   1   7 -12   65.72    4.90
  -1   7 -12   67.69    5.03
   1   7 -12   64.75    5.35
  -1   7 -12   66.64    5.43
   1   8 -12   15.97    4.93
  -1   8 -12   11.63    4.79
   1   8 -12   11.76    4.46
  -1   8 -12   22.72    4.58
  -1   9 -12    8.45    4.83
   1   9 -12    5.55    4.71
  -1  10 -12    6.40    4.12
   1  10 -12    0.64    3.94
  -1  10 -12   -3.63    4.80
  -1  11 -12   36.81    4.84
   1  11 -12   35.26    4.80
  -1  11 -12   28.66    4.17
   1  11 -12   32.70    3.94
  -1  12 -12    7.38    3.84
   1  12 -12   -0.47    3.88
   1  12 -12    1.14    2.88
  -1  12 -12   -1.41    3.21
   1  12  12    1.49    3.81
  -1  12  12    0.50    3.75
   1  12 -12    3.72    3.92
  -1  12 -12    1.28    3.79
  -1  13  12   18.84    2.91
   1  13  12   15.80    3.06
  -1  13 -12   17.96    2.98
   1  13 -12   24.23    3.08
  -1   0 -13   -2.47    3.75
   1   0 -13   -1.77    3.87
  -1   0  13   -1.30    3.55
   1   0  13   -1.65    3.84
  -1  -1 -13   12.46    3.95
   1  -1 -13   13.80    3.92
  -1  -1  13    6.81    3.68
   1  -1  13   10.80    3.86
  -1   1  13    7.41    3.68
   1   1  13    9.51    3.66
  -1  -2  13  229.33    7.26
   1  -2  13  216.90    7.48
   1   2  13  226.65    7.32
  -1   2  13  216.03    7.24
   1  -2 -13  212.77    7.43
  -1  -2 -13  219.94    7.49
  -1   2 -13  233.63    7.29
   1   3 -13   14.74    3.36
  -1   3 -13   19.08    3.41
   1   3  13    8.06    3.96
  -1   3  13   14.03    3.72
   1  -3 -13   11.09    4.21
  -1  -3 -13   11.42    4.15
  -1  -3  13   11.94    3.76
   1  -3  13   11.50    3.97
   1   4 -13    2.03    3.73
  -1   4 -13    8.42    3.62
   1   4  13    3.16    4.06
  -1   4  13    2.59    3.77
   1   4 -13    5.96    3.93
  -1   4 -13    1.46    4.08
  -1   5 -13   76.02    4.55
   1   5 -13   73.95    4.73
   1   5 -13   69.47    4.86
  -1   5 -13   75.91    5.03
  -1   6 -13   20.81    4.34
   1   6 -13   18.49    4.01
   1   6 -13   25.22    4.50
  -1   6 -13   16.15    4.55
   1   7 -13    2.13    4.27
  -1   7 -13   -0.08    4.32
  -1   7 -13    1.59    4.62
   1   7 -13   13.65    4.70
   1   8 -13   57.55    4.79
  -1   8 -13   52.52    4.98
  -1   8 -13   47.03    5.35
   1   8 -13   52.52    5.18
   1   9 -13    8.23    4.17
  -1   9 -13   11.58    4.48
  -1   9 -13    9.64    4.87
   1   9 -13   13.27    4.67
  -1  10 -13   56.58    4.58
   1  10 -13   55.14    4.44
   1  11 -13   -0.50    3.45
  -1  11 -13    7.67    3.66
  -1  11 -13    3.81    4.33
   1  11 -13   -1.41    4.47
  -1  11  13    0.99    4.18
   1  11  13   11.82    4.32
  -1  12 -13    4.47    2.95
   1  12 -13    8.72    3.67
  -1  12 -13    8.51    3.59
  -1  12 -13   13.89    3.67
   1  12 -13    9.71    3.76
   1  12  13    2.35    3.63
  -1  12  13    4.74    3.54
  -1   0  14   -2.83    3.94
   1   0  14   -1.51    4.03
   1   0 -14    2.18    4.06
  -1   0 -14   -1.74    4.06
  -1  -1  14  111.00    4.99
   1  -1  14  108.60    5.12
   1   1  14  113.61    5.23
  -1   1  14  106.90    4.95
   1  -1 -14  109.24    5.18
  -1  -1 -14  112.31    5.24
  -1  -2 -14    7.36    4.24
   1  -2 -14   10.80    4.27
  -1   2  14    7.87    3.95
   1   2  14    6.92    4.07
  -1  -2  14    9.46    3.86
   1  -2  14    1.42    4.21
  -1   2 -14   11.01    3.76
   1  -3  14  159.58    6.22
   1   3  14  168.12    6.32
  -1   3  14  151.29    6.33
  -1   3 -14  165.17    6.15
   1   3 -14  175.91    6.21
  -1  -3 -14  178.47    6.46
   1  -3 -14  162.69    6.53
  -1   4  14    9.75    3.97
   1   4  14   10.69    4.33
  -1   4 -14   17.36    4.22
   1   4 -14   17.64    4.39
  -1   4 -14   12.57    3.89
   1   4 -14   12.72    3.95
   1   5  14    4.13    4.19
  -1   5  14    8.93    4.25
   1   5 -14    4.22    4.59
  -1   5 -14    7.66    4.59
  -1   5 -14    9.12    4.10
   1   5 -14    2.87    4.06
   1   6 -14   -2.40    4.48
  -1   6 -14    4.73    4.71
   1   6  14    4.47    4.89
  -1   6  14   -1.61    4.59
   1   6 -14   -0.07    4.07
  -1   6 -14    9.66    4.12
  -1   7 -14   17.89    5.11
   1   7 -14   20.03    4.97
  -1   7 -14   10.76    4.41
   1   7 -14   19.53    4.23
  -1   8 -14   14.77    4.81
   1   8 -14   14.04    4.94
   1   9 -14   75.84    4.92
  -1   9 -14   79.28    5.08
   1   9 -14   83.06    5.60
  -1   9 -14   85.35    5.70
  -1  10  14   10.36    4.57
   1  10  14    4.30    4.52
  -1  10 -14   13.37    3.92
   1  10 -14    2.86    3.71
   1  10 -14    1.70    4.35
  -1  10 -14    8.46    4.48
  -1  11 -14   14.71    4.19
   1  11 -14   26.86    4.40
   1  11 -14   28.46    3.33
  -1  11 -14   19.83    3.50
   1  11  14   26.80    4.30
  -1  11  14   22.05    4.15
  -1  12 -14    7.26    3.35
   1  12 -14   -3.14    3.40
   1  12  14    6.21    3.32
  -1  12  14   -2.26    3.24
  -1  12 -14   -2.89    3.38
   1  12 -14   -3.08    3.41
  -1   0  15    4.96    4.00
   1   0  15    3.77    4.09
  -1   0 -15    2.32    4.03
   1   0 -15   -0.53    3.81
   1   1  15    1.01    4.06
  -1  -1  15    3.31    4.07
   1  -1  15   -0.83    4.23
  -1   1  15    2.74    3.81
   1  -1 -15   -4.19    4.19
  -1  -1 -15    5.07    3.84
   1   1 -15    6.07    4.10
  -1   1 -15    0.95    4.14
  -1  -2 -15   12.00    4.32
   1  -2 -15   16.00    4.22
   1   2  15   14.67    4.14
  -1   2  15   15.66    4.15
  -1  -2  15   12.28    4.08
   1  -2  15   13.69    4.22
   1  -3  15    3.69    4.33
   1   3 -15    7.36    4.12
  -1  -3 -15    9.64    4.36
   1  -3 -15    7.33    4.25
  -1   3 -15    9.58    4.25
   1   3  15    9.70    4.28
  -1   3  15    5.43    3.98
  -1   4  15    2.18    4.36
   1   4  15   -4.24    4.71
   1   4 -15    4.36    3.95
  -1   4 -15    0.99    3.84
   1   4 -15    7.79    4.42
  -1   4 -15    3.18    4.45
  -1   5  15    6.09    4.37
   1   5  15   11.00    4.69
  -1   5 -15   10.66    3.93
   1   5 -15   10.63    4.19
  -1   5 -15    7.90    4.48
   1   5 -15    1.19    4.48
   1   6 -15    7.04    4.26
  -1   6 -15    3.67    4.14
   1   6  15   11.84    4.92
  -1   6  15   17.75    4.81
   1   6 -15   13.36    4.75
  -1   6 -15    9.39    4.80
   1   7 -15    3.71    4.12
  -1   7 -15    3.69    4.26
  -1   7  15    6.98    4.70
   1   7  15    5.46    4.85
   1   7 -15    6.97    4.90
  -1   7 -15    2.60    4.99
  -1   8 -15    1.17    4.22
   1   8 -15    9.75    4.02
   1   8  15   11.22    5.11
  -1   8  15    0.89    4.89
   1   8 -15   12.49    4.89
  -1   8 -15   13.63    4.82
   1   9  15   38.38    4.88
  -1   9  15   33.94    4.75
   1   9 -15   25.69    4.20
  -1   9 -15   24.01    4.16
   1  10 -15    5.42    3.52
  -1  10 -15    9.39    3.73
  -1  10 -15    4.27    4.27
   1  10 -15    5.52    4.16
   1  10  15    2.13    4.44
  -1  10  15    7.53    4.26
   1  11 -15   11.59    3.12
  -1  11 -15   11.83    3.26
  -1  11  15   17.51    3.81
   1  11  15    7.53    3.93
  -1  11 -15   22.01    3.95
   1  11 -15   17.96    4.02
  -1  12 -15   -1.78    2.96
   1  12 -15   -3.02    3.10
  -1  12  15    7.20    2.87
   1  12  15    1.53    3.09
  -1   0 -16   -6.29    4.50
   1   0 -16    1.92    4.51
  -1   0  16   -1.74    4.17
   1   0  16   -0.71    4.41
   1   1 -16  135.31    5.99
  -1   1 -16  130.49    5.72
  -1  -1 -16  117.88    5.84
   1  -1 -16  121.20    5.81
   1  -1  16  115.32    5.81
  -1  -1  16  121.79    5.71
  -1   1  16  113.77    5.64
   1   1  16  116.97    5.77
  -1  -2 -16    5.46    4.68
   1  -2 -16    8.82    4.77
   1  -2  16    0.87    4.18
  -1  -2  16    4.34    4.33
   1   2  16    3.24    4.45
  -1   2  16    2.54    4.05
  -1  -3 -16   91.62    5.56
   1  -3 -16   98.89    5.57
   1   3  16   96.95    5.45
  -1   3  16  102.25    5.36
   1   4  16    5.67    4.75
  -1   4  16    0.99    4.54
   1   4 -16    0.45    4.58
  -1   4 -16    5.06    4.45
  -1   4 -16   13.60    4.56
   1   4 -16   -0.22    4.36
   1   5  16   23.77    5.05
  -1   5  16   22.79    4.89
  -1   5 -16   26.37    4.96
   1   5 -16   30.31    4.87
  -1   5 -16   28.13    4.60
   1   5 -16   19.81    4.59
   1   6 -16   28.38    4.53
  -1   6 -16   21.24    4.45
  -1   6 -16   24.30    5.01
   1   6 -16   26.49    4.90
  -1   6  16   29.76    4.99
   1   6  16   22.35    4.84
  -1   7 -16   -4.15    4.85
   1   7 -16   -1.57    4.78
   1   7  16    6.78    4.98
  -1   7  16   -6.32    4.65
   1   8 -16   11.02    4.70
  -1   8 -16    9.88    4.93
  -1   8 -16   15.74    4.09
   1   8 -16    7.01    4.09
  -1   9 -16   21.99    4.05
   1   9 -16   13.68    3.84
   1   9 -16   25.13    4.55
  -1   9 -16   10.46    4.66
   1   9  16   20.55    4.66
  -1   9  16   11.64    4.51
   1  10 -16    5.54    3.43
  -1  10 -16   -0.64    3.48
   1  10 -16    7.22    3.92
  -1  10 -16    2.84    4.07
  -1  10  16    0.57    4.12
   1  10  16    6.95    4.38
   1  11 -16    2.97    3.73
  -1  11 -16    2.44    3.59
  -1  11 -16    1.76    2.90
   1  11  16    2.90    3.59
  -1  11  16    6.62    3.41
   1   0  17    0.49    4.66
  -1   0  17   -4.11    4.32
   1   0 -17   -5.47    4.55
  -1   0 -17    6.20    4.33
  -1   1  17   -3.25    4.44
   1  -1  17   -1.14    4.64
   1   1  17    3.90    4.68
  -1  -1  17    6.67    4.45
   1   1 -17   10.25    4.72
  -1   1 -17    7.91    4.77
   1  -1 -17    3.12    4.74
  -1  -1 -17    0.49    4.75
  -1   2 -17  126.21    6.20
   1   2 -17  124.66    6.33
  -1  -2 -17  125.97    6.25
   1  -2 -17  132.42    6.38
  -1  -2  17  121.06    5.82
   1  -2  17  122.23    6.06
  -1   2  17  120.92    5.98
   1   2  17  116.29    5.88
  -1  -3 -17    0.95    4.38
   1  -3 -17    1.99    4.65
   1   3  17    3.03    4.37
  -1   3  17    0.43    4.49
   1   4 -17   32.56    5.01
  -1   4 -17   20.96    4.78
   1   4  17   30.01    4.67
  -1   4  17   21.79    4.58
  -1   5 -17    4.62    4.56
   1   5 -17   10.35    4.30
  -1   5  17    9.19    4.78
   1   5  17   14.12    4.85
  -1   5 -17   16.25    4.89
   1   5 -17   19.25    4.88
  -1   6 -17    6.36    4.91
   1   6 -17    5.56    4.64
  -1   6  17    4.59    4.85
   1   6  17    7.26    4.99
  -1   7 -17    3.10    4.23
   1   7 -17    3.98    4.35
   1   7 -17   -2.37    4.71
  -1   7 -17    0.25    4.85
  -1   7  17    3.82    4.67
   1   7  17    3.11    5.06
  -1   8 -17   45.11    4.53
   1   8 -17   34.75    4.29
   1   8  17   39.97    4.97
  -1   8  17   28.31    4.90
  -1   9 -17   11.93    3.95
   1   9 -17    7.89    3.75
   1   9  17   10.30    4.39
  -1   9  17   16.20    4.47
   1   9 -17    1.39    4.15
  -1   9 -17    6.95    4.21
   1  10 -17   18.20    3.70
  -1  10 -17   22.41    3.85
  -1  10 -17   21.26    3.57
  -1  10  17   24.50    3.95
   1  10  17   33.09    4.14
   1  11  17   -4.35    3.24
  -1  11  17   -0.45    3.13
  -1  11 -17   -5.81    3.33
   1  11 -17    1.74    3.30
   1   0  18   -1.27    4.82
  -1   0  18    5.07    4.63
  -1   0 -18   -0.29    4.74
   1   0 -18    0.07    4.69
  -1  -1  18   14.88    4.66
  -1   1  18   16.13    4.67
   1  -1  18   12.36    4.64
   1   1  18    8.79    4.71
  -1  -1 -18   16.09    5.07
   1   1 -18   19.34    4.87
   1  -1 -18   11.89    5.09
  -1   1 -18   21.16    4.66
  -1  -2  18    7.28    4.63
   1  -2  18    5.18    4.58
   1   2  18    6.65    4.88
  -1   2  18    8.76    4.65
  -1   2 -18   13.42    4.98
   1  -2 -18    7.95    4.69
  -1  -2 -18   14.39    4.87
   1   2 -18    7.05    5.00
  -1   3 -18   19.46    4.92
   1   3 -18    7.58    4.79
   1   3  18   11.33    4.64
  -1   3  18   18.60    4.80
   1  -3 -18   19.06    4.84
  -1  -3 -18   12.71    4.86
   1   4  18    5.35    4.84
  -1   4  18    3.77    4.82
  -1   4 -18   -0.42    4.78
   1   4 -18    2.36    4.67
  -1   5  18   26.39    4.99
   1   5  18   34.73    5.11
  -1   5 -18   27.99    4.95
   1   5 -18   31.39    4.92
   1   6  18   -1.23    4.94
  -1   6  18    9.01    4.79
  -1   6 -18   -1.56    4.58
   1   6 -18    5.64    4.75
  -1   6 -18   -6.36    4.73
  -1   7 -18   15.22    4.90
   1   7 -18    9.71    4.77
  -1   7 -18    8.09    4.19
   1   8 -18   -0.57    4.30
  -1   8 -18    0.37    4.45
   1   8  18   -0.15    4.47
  -1   8  18  -11.30    4.49
  -1   8 -18    1.79    4.11
  -1   9  18   27.18    4.21
   1   9  18   33.08    4.26
   1   9 -18   27.23    4.05
  -1   9 -18   22.28    4.13
   1  10  18    4.01    3.53
  -1  10  18    4.26    3.46
  -1  10 -18   -5.10    3.49
   1  10 -18    7.46    3.22
   1  11  18    6.73    2.86
   1  11 -18    5.09    2.96
  -1  11 -18    7.14    2.91
  -1   0  19   -0.90    4.60
   1   0  19    0.24    4.74
  -1   0 -19    4.01    5.03
   1   0 -19   -0.56    4.92
  -1  -1  19   40.17    4.94
   1   1  19   38.09    5.12
  -1   1  19   36.79    5.09
   1  -1  19   44.48    5.31
   1  -1 -19   47.30    5.38
  -1   1 -19   41.25    5.39
  -1  -1 -19   44.21    5.41
   1   1 -19   46.37    5.41
   1  -2  19   19.63    4.79
  -1   2  19   19.71    4.77
  -1  -2  19   22.72    4.75
   1   2  19   25.68    5.03
   1  -2 -19   25.53    5.27
  -1   2 -19   27.88    5.21
   1   2 -19   22.69    5.15
  -1  -2 -19   16.07    5.13
  -1   3 -19    8.57    4.93
   1   3 -19   15.35    4.65
  -1   3  19    9.18    4.92
   1   3  19    6.59    4.83
   1  -3 -19    7.72    4.76
  -1  -3 -19    5.69    4.78
   1   3 -19   14.36    5.25
  -1   3 -19   21.37    5.22
   1   4 -19   -2.99    4.85
  -1   4 -19    1.19    4.78
   1   4  19    0.40    4.87
  -1   4  19   -2.10    4.54
  -1   5 -19   14.44    4.98
   1   5 -19   10.16    4.95
   1   5  19   23.69    4.72
  -1   5  19   13.60    4.81
   1   6 -19    3.84    4.60
  -1   6 -19    2.39    4.73
  -1   7  19    7.13    4.52
   1   7  19    7.42    4.64
   1   8  19    5.86    4.32
  -1   8  19    2.94    4.16
  -1   8 -19    6.29    4.30
   1   8 -19   12.72    4.07
   1   9  19    5.17    3.86
  -1   9  19    6.73    3.67
  -1   9 -19    1.38    3.66
   1   9 -19    1.08    3.50
   1  10  19   16.63    3.25
  -1  10  19    7.39    3.10
  -1  10 -19    4.63    3.07
   1  10 -19    8.92    2.84
   1   0  20    1.15    4.97
  -1   0  20   -9.55    4.88
  -1   0 -20    3.72    5.06
   1   0 -20    2.09    5.01
  -1  -1  20   21.11    4.85
   1  -1  20   24.87    5.08
  -1   1  20   27.85    4.78
   1   1  20   28.43    4.96
  -1  -1 -20   22.80    5.16
  -1   1 -20   20.71    5.02
   1   1 -20   18.06    5.12
   1  -1 -20   27.41    5.38
  -1   2  20    8.37    4.70
   1   2  20    6.63    4.93
   1  -2 -20    8.82    5.15
  -1   2 -20    5.43    4.90
   1   2 -20    1.25    4.79
  -1  -2 -20    2.53    5.01
  -1   3 -20    5.91    4.90
   1   3 -20    9.48    4.94
  -1   3  20   -0.24    4.73
   1   3  20    2.98    4.78
  -1   4 -20    1.28    4.70
   1   4 -20   -3.16    4.71
  -1   4  20    2.70    4.59
   1   4  20    5.02    4.76
  -1   4 -20    1.27    5.07
   1   4 -20   -1.87    5.12
  -1   5 -20   27.65    4.92
   1   5 -20   28.53    4.91
  -1   5 -20   28.51    5.19
   1   5 -20   32.32    5.29
  -1   6  20   13.03    4.34
   1   6  20   12.90    4.64
  -1   7 -20   72.42    5.00
   1   7 -20   68.14    4.99
  -1   7  20   70.75    4.82
   1   7  20   77.20    5.10
   1   8 -20    4.35    3.70
  -1   8 -20   -2.87    3.95
   1   8  20    1.64    3.91
  -1   8  20   -0.87    3.72
   1   9 -20   13.80    3.18
  -1   9 -20    7.76    3.31
  -1   9  20    9.91    3.37
   1   9  20    5.25    3.45
  -1  10 -20    0.45    2.49
   1  10  20    2.49    2.79
  -1   0  21    4.15    4.70
   1   0  21    6.37    4.90
   1   1  21   33.66    5.18
   1  -1  21   20.64    5.02
  -1  -1  21   30.15    4.82
  -1   1  21   23.10    4.82
   1   2 -21    6.58    4.92
  -1   2 -21   -2.04    4.92
  -1   2  21    3.94    4.68
   1   2  21    1.40    4.73
   1   2 -21    0.41    5.04
  -1   2 -21    9.91    4.88
  -1  -2 -21    5.20    4.80
   1  -2 -21    3.69    4.80
  -1   3 -21    5.51    4.81
   1   3 -21    9.53    4.83
  -1   3 -21   10.90    5.01
   1   3 -21    7.61    4.85
  -1   4 -21    6.23    4.84
   1   4 -21    4.37    4.74
   1   4 -21    1.97    5.04
  -1   4 -21   -2.03    4.95
   1   5  21   25.29    4.81
  -1   5  21   19.23    4.60
  -1   5 -21   19.95    4.76
   1   5 -21   23.35    4.79
   1   6 -21   97.45    5.45
  -1   6 -21   92.84    5.41
   1   6  21   78.03    5.27
  -1   6  21   76.12    5.15
   1   6 -21   71.17    5.04
  -1   6 -21   65.94    5.14
  -1   7 -21    4.38    4.03
   1   7 -21    5.42    3.92
   1   7  21   -0.77    4.21
  -1   7  21    3.96    3.91
  -1   7 -21    4.07    4.16
   1   7 -21    1.74    4.27
   1   8 -21   -1.92    3.44
  -1   8 -21   -0.99    3.50
  -1   8 -21    3.22    3.81
   1   8 -21   10.88    3.93
  -1   8  21    7.80    3.54
   1   8  21    8.98    3.74
  -1   9 -21   -0.13    3.18
   1   9 -21    1.05    3.21
   1   9 -21   -1.37    2.60
  -1   9 -21    4.65    2.83
   1   9  21   -0.37    3.02
  -1   0 -22    0.75    5.06
   1   0 -22   -8.62    5.11
  -1  -1 -22  -11.81    4.70
   1  -1 -22    2.36    4.83
   1   1 -22    4.91    4.89
  -1   1 -22    4.45    4.75
   1   2 -22   13.74    4.87
  -1  -2 -22   17.99    4.78
   1  -2 -22   19.51    4.94
  -1   2 -22   14.81    4.91
   1   2 -22   14.64    4.83
  -1   2 -22   13.32    4.89
  -1   3 -22    2.84    4.82
   1   3 -22    5.33    4.81
  -1   3  22    3.72    4.37
   1   3  22   10.34    4.78
  -1   3 -22    1.88    4.84
   1   4  22   -2.10    4.59
  -1   4  22   -1.58    4.39
   1   4 -22   -2.17    4.60
  -1   4 -22    8.06    4.60
   1   5  22   -0.28    4.37
  -1   5  22    4.63    4.14
   1   5 -22    0.76    4.24
  -1   5 -22    3.39    4.39
  -1   5 -22   -1.89    4.61
   1   5 -22    0.95    4.55
  -1   6  22   -0.67    4.00
   1   6  22   10.75    4.19
  -1   6 -22    7.54    4.23
   1   6 -22   -0.81    4.03
  -1   6 -22    4.60    4.20
   1   6 -22    0.34    4.33
  -1   7  22   17.61    3.79
   1   7  22   16.64    3.87
  -1   7 -22   15.93    3.80
   1   7 -22   16.47    3.69
  -1   7 -22   24.89    4.05
   1   7 -22   22.89    4.04
   1   8  22   -1.25    3.22
   1   8 -22   -2.45    2.93
  -1   8 -22   -0.81    3.09
   1   8 -22    6.42    3.44
  -1   8 -22   -1.63    3.45
   1   0 -23    1.11    4.91
  -1   0 -23    2.35    4.85
   1   0  23   -3.39    4.55
  -1   0  23    4.50    4.30
  -1  -1 -23    4.07    4.73
   1   1 -23    8.69    4.94
   1  -1 -23   -0.93    4.72
  -1   1 -23    4.58    4.84
   1   1  23    3.70    4.51
  -1   1  23    2.13    4.38
   1   2 -23    7.13    4.87
  -1   2 -23    5.74    4.79
  -1   2  23    1.56    4.23
   1   2  23    2.40    4.60
  -1   3 -23   -0.82    4.60
   1   3 -23   -4.57    4.52
   1   3  23   -2.16    4.37
  -1   3  23    3.20    4.13
  -1   3 -23    5.09    4.56
   1   3 -23    3.83    4.46
   1   4 -23    7.47    4.60
  -1   4 -23   19.05    4.58
  -1   4  23   14.87    4.12
   1   4  23   12.14    4.33
   1   4 -23    6.13    4.15
  -1   4 -23    6.93    4.34
   1   5  23   20.05    4.17
  -1   5  23   15.03    3.95
  -1   5 -23   16.04    4.27
   1   5 -23   10.68    4.26
   1   5 -23    9.21    3.92
  -1   5 -23   10.93    4.16
   1   6  23   59.50    4.24
  -1   6  23   48.79    3.99
  -1   6 -23   39.94    4.10
   1   6 -23   38.82    4.04
  -1   6 -23   53.07    4.38
   1   6 -23   43.48    4.27
   1   7 -23    2.40    3.07
  -1   7 -23    3.91    3.18
   1   7 -23    7.25    3.55
  -1   7 -23   -0.05    3.49
   1   7  23    2.13    3.28
  -1   8 -23    3.10    2.58
  -1   0 -24   -0.79    4.39
   1   0 -24    3.78    4.37
   1   1 -24    7.62    4.35
  -1   1 -24   15.38    4.48
  -1   1 -24   10.04    4.45
   1   1 -24   17.63    4.62
   1  -1 -24   15.43    4.60
  -1  -1 -24    8.44    4.47
  -1   1  24   10.75    4.10
   1   1  24   15.83    4.28
   1   2 -24   12.93    4.30
  -1   2 -24   18.80    4.48
   1   2 -24   18.54    4.63
  -1   2 -24   14.50    4.62
  -1   2  24   14.90    4.09
   1   2  24   16.02    4.28
   1   3 -24    7.86    4.05
  -1   3 -24   12.98    4.21
   1   3  24    7.88    4.14
  -1   3  24    7.74    3.98
  -1   3 -24   12.37    4.40
   1   3 -24    5.72    4.53
  -1   4 -24    8.79    4.03
   1   4 -24    8.96    3.82
  -1   4 -24    5.39    4.22
   1   4 -24   11.05    4.29
   1   4  24    3.93    3.92
  -1   4  24    8.64    3.78
  -1   5 -24   14.32    3.76
   1   5 -24   15.82    3.60
   1   5 -24   12.15    3.91
  -1   5 -24   16.18    3.87
   1   5  24   12.93    3.77
  -1   6 -24   -1.67    3.26
   1   6 -24   -0.68    3.03
  -1   6 -24    5.54    3.52
   1   6 -24   -0.10    3.51
   1   6  24    0.27    3.26
  -1   7 -24    1.96    2.76
   1   7 -24    6.26    2.43
   1   0 -25   -2.56    4.05
  -1   0 -25    4.16    4.04
   1   0 -25   -0.58    4.11
  -1   0 -25    1.71    4.08
   1   1 -25   10.48    4.09
  -1   1 -25   10.96    4.10
   1   1 -25   10.80    4.27
  -1   1 -25   11.91    4.14
   1   1  25    6.96    3.91
  -1   2 -25   13.27    4.05
   1   2 -25    6.36    3.96
   1   2 -25    1.78    4.12
  -1   2 -25    3.78    4.07
   1   2  25    1.38    3.84
   1   3 -25    0.17    3.63
  -1   3 -25   -0.18    3.80
  -1   3 -25   -2.81    3.99
   1   3 -25   -3.13    4.17
   1   3  25   -0.11    3.63
  -1   4 -25   -4.92    3.56
   1   4 -25   -0.20    3.36
   1   4 -25    3.25    3.76
  -1   4 -25   -0.05    3.75
   1   4  25    5.03    3.53
  -1   5 -25    8.51    3.27
   1   5 -25    6.43    3.04
   1   5 -25    6.69    3.48
   1   6 -25    4.51    2.51
  -1   6 -25    1.64    2.71
  -1   0 -26    9.80    3.79
   1   0 -26   -1.31    3.69
  -1  -1 -26    9.75    3.63
   1   1 -26   10.53    3.50
   1  -1 -26    1.24    3.68
  -1   1 -26    4.80    3.61
   1   1 -26   -0.82    3.71
  -1   1 -26    9.62    3.71
   1   2 -26    5.86    3.43
  -1   2 -26    2.32    3.65
   1   2 -26   11.62    3.71
  -1   2 -26    6.71    3.68
  -1   3 -26    3.27    3.34
   1   3 -26    4.44    3.19
   1   3 -26    3.52    3.52
  -1   3 -26    0.49    3.50
  -1   4 -26    0.08    3.02
   1   4 -26   -1.44    2.91
   1   4 -26   -2.96    3.23
  -1   4 -26    1.87    3.21
  -1   5 -26    2.27    2.55
   1   0 -27    1.55    3.11
  -1   0 -27   -3.03    3.21
  -1   1 -27    0.31    3.22
   1  -1 -27    4.12    3.04
  -1  -1 -27    1.98    3.23
   1   1 -27   -1.04    2.99
   1   2 -27    1.50    2.85
  -1   2 -27    2.23    3.03
  -1  -2 -27    5.16    3.03
   1  -2 -27    5.28    3.06
   1   2 -27    4.67    3.15
  -1   2 -27    4.11    3.08
   1   3 -27    2.94    2.60
  -1   3 -27   -0.32    2.80
  -1   4 -27   -4.67    2.31
  -1   0 -28   -2.89    2.48
   1   0 -28   -0.61    2.38
  -1  -1 -28    1.90    2.62
  -1   1 -28    5.32    2.54
   1  -1 -28    5.53    2.39
  -1  -2 -28   -2.19    2.45
   2   0   0 5901.05  146.60
  -2   0   0 6190.48  146.60
  -2   0   0 5876.90  146.59
  -2   0   0 5961.08  146.59
   2   0   0 5916.32  146.59
  -2   0   0 5890.12  146.60
   2   1   0 1856.14   45.53
  -2   1   0 1888.83   45.56
   2   1   0 1799.18   45.53
  -2   1   0 1864.41   45.53
  -2  -1   0 1837.46   45.53
  -2  -1   0 1848.65   45.55
  -2   2   0 1346.78   32.79
   2   2   0 1345.55   32.76
  -2  -2   0 1341.20   32.64
  -2   2   0 1325.96   32.64
  -2   2   0 1311.00   32.64
  -2  -2   0 1295.22   32.64
  -2   3   0  113.84    4.12
   2   3   0  105.82    4.04
   2   4   0  689.92   16.08
  -2   4   0  726.49   16.10
  -2   5   0  267.53    7.49
   2   5   0  270.12    7.45
  -2   5   0  251.15    6.55
  -2   6   0  934.23   23.95
   2   6   0  942.87   23.95
  -2   7   0   36.65    3.96
   2   7   0   34.79    4.08
  -2   7   0   31.98    4.07
   2   7   0   28.24    3.92
  -2   7   0   29.21    3.99
  -2   8   0  607.13   16.07
   2   8   0  618.31   16.08
  -2   8   0  596.89   16.09
   2   8   0  570.07   16.18
  -2   9   0   16.28    4.54
   2   9   0   22.54    4.66
  -2   9   0   11.76    4.31
   2   9   0   15.54    4.44
   2  10   0   41.77    5.17
  -2  10   0   48.93    4.93
  -2  10   0   45.27    5.02
   2  10   0   41.33    5.15
  -2  11   0   22.15    5.09
   2  11   0   24.06    5.20
   2  12   0   50.82    4.55
  -2  12   0   41.64    4.74
   2  12   0   46.25    5.34
  -2  12   0   53.63    5.24
   2  13   0   19.48    3.65
  -2  13   0   26.80    3.95
  -2  14   0   16.26    3.07
   2   0   1 1854.27   46.27
  -2   0  -1 1899.26   46.27
   2   0  -1 1911.11   46.30
  -2   0  -1 1909.35   46.29
  -2   0   1 1906.36   46.29
  -2   0  -1 1848.07   46.30
  -2   0   1 1864.78   46.29
  -2   0   1 1846.71   46.30
   2   0   1 1858.09   46.27
  -2  -1  -1 3563.85   86.78
  -2  -1   1 3406.93   86.82
  -2   1   1 3553.65   86.80
  -2  -1   1 3545.09   86.80
  -2   1   1 3578.37   86.81
   2   1   1 3379.39   86.80
   2  -1   1 3518.08   86.80
  -2   1  -1 3561.53   86.79
  -2   1   1 3536.40   86.81
  -2   1  -1 3477.04   86.82
   2   1  -1 3579.63   86.78
  -2   1   1 3572.14   86.81
   2   1   1 3434.78   86.81
  -2   1   1 3544.62   86.82
  -2   2  -1  332.07    8.31
  -2   2   1  345.46    8.57
  -2   2  -1  320.88    8.57
  -2   2   1  339.12    8.31
   2   3  -1   47.56    2.89
  -2   3  -1   65.47    3.10
  -2   3  -1   62.49    2.05
  -2   3   1   45.27    3.20
   2   3   1   48.41    3.09
  -2   3   1   44.09    1.92
  -2   4  -1   19.67    3.05
   2   4  -1   17.96    2.85
   2   4   1   26.37    3.02
  -2   4   1   22.62    3.17
   2   5  -1  409.62   11.02
  -2   5   1  418.01   11.05
  -2   5  -1  409.12   11.00
   2   6   1  106.46    4.81
  -2   6   1  109.43    4.88
  -2   6  -1  122.98    4.88
   2   6  -1  121.10    4.81
  -2   6   1  103.00    4.95
  -2   7  -1  500.37   13.43
  -2   7   1  492.32   13.32
   2   7   1  476.07   13.39
   2   7   1  497.49   13.45
  -2   7   1  505.50   13.40
  -2   8  -1  120.98    5.61
   2   8  -1  115.03    5.56
  -2   8   1  111.03    5.48
   2   8   1  115.88    5.43
   2   8   1  116.97    5.57
  -2   8   1  109.97    5.48
  -2   8  -1  121.63    5.45
   2   8  -1  122.34    5.55
  -2   9  -1   90.28    5.25
   2   9  -1   86.52    5.33
   2   9   1   86.55    5.44
   2   9  -1   75.17    5.43
  -2   9  -1   78.25    5.48
  -2   9   1   86.52    5.37
  -2   9   1   88.79    5.28
   2   9   1   80.35    5.18
  -2  10  -1   32.24    5.02
   2  10  -1   26.64    5.11
  -2  10   1   28.71    4.69
   2  10  -1   25.68    4.93
   2  10   1   21.43    4.89
  -2  10  -1   33.22    4.86
   2  10   1   25.40    4.99
  -2  10   1   29.39    4.95
  -2  11   1    7.44    4.84
   2  11   1   11.64    5.00
   2  11  -1    8.50    4.81
  -2  11  -1   16.51    4.79
  -2  12   1   10.58    4.36
   2  12  -1    5.85    4.09
   2  12   1   11.92    4.16
  -2  12  -1    6.25    4.33
  -2  12  -1    5.02    4.84
   2  12  -1   13.22    4.96
  -2  13   1   10.16    3.73
   2  13  -1    7.46    3.66
   2  13   1   13.14    3.56
  -2  13  -1   10.64    3.87
  -2  14  -1   13.66    3.08
  -2  14   1   14.78    3.11
  -2   0   2 3455.41   85.89
  -2   0  -2 3557.26   85.91
   2   0   2 3567.31   85.92
  -2   0   2 3432.76   85.87
   2   0  -2 3484.32   85.90
  -2   0   2 3511.13   85.90
  -2   0  -2 3470.55   85.89
  -2   0   2 3485.57   85.89
  -2   0   2 3470.66   85.90
  -2  -1  -2  806.24   20.06
   2  -1  -2  812.31   20.05
   2   1   2  832.36   20.01
   2  -1   2  830.93   20.09
  -2   1   2  829.90   20.08
  -2  -1  -2  818.74   20.01
  -2   1  -2  806.59   20.05
   2   1  -2  785.94   20.01
  -2  -1   2  733.98   20.09
   2   2  -2  804.50   20.74
  -2   2  -2  794.42   20.80
   2   2   2  830.68   20.79
  -2   2   2  837.77   20.79
   2   2   2  871.96   20.81
  -2   2   2  865.45   20.79
  -2   3  -2 1275.00   31.44
   2   3  -2 1285.16   31.43
  -2   3   2 1252.13   31.44
   2   3   2 1256.84   31.46
   2   3   2 1248.17   31.44
  -2   3   2 1253.88   31.45
   2   4   2  411.32    9.67
  -2   4   2  406.88    9.70
  -2   4   2  382.01    9.69
   2   4   2  393.28    9.74
  -2   4  -2  382.38    9.71
   2   4  -2  377.45    9.64
  -2   4   2  380.22    8.98
  -2   5   2  209.93    6.49
   2   5   2  205.98    6.53
  -2   5  -2  219.78    6.59
   2   5  -2  216.02    6.49
   2   6   2   51.91    4.12
  -2   6   2   56.16    3.72
   2   6   2   49.63    3.78
   2   6  -2   60.77    3.81
  -2   6  -2   62.82    3.98
  -2   6   2   55.97    3.93
   2   7   2   90.26    4.67
  -2   7   2   92.49    4.63
  -2   7  -2   83.37    4.83
  -2   7   2   96.17    4.51
   2   7   2   90.25    4.76
   2   8  -2   89.59    5.14
  -2   8  -2   81.80    5.09
  -2   8   2   76.85    5.00
   2   8   2   90.58    5.14
  -2   8  -2   91.83    5.17
  -2   8   2   81.99    4.83
   2   8   2   74.09    4.69
   2   9  -2   31.65    4.84
  -2   9   2   37.55    4.72
   2   9   2   35.32    4.49
  -2   9  -2   28.25    4.51
   2   9  -2   40.51    4.85
  -2   9  -2   30.19    4.80
  -2   9   2   25.98    4.77
   2   9   2   31.18    4.84
   2  10   2   81.29    5.75
   2  10  -2   86.55    5.61
  -2  10   2   83.59    5.64
  -2  10  -2   86.26    5.42
   2  10   2   75.40    5.52
   2  10  -2   86.59    5.85
  -2  10  -2   76.56    5.66
  -2  10   2   74.71    5.59
   2  11  -2   10.90    4.15
  -2  11  -2   10.01    4.54
   2  11  -2    6.94    4.78
  -2  11  -2    5.58    4.71
   2  11   2   13.84    5.10
  -2  11   2    9.19    5.02
  -2  12  -2   10.70    4.23
   2  12  -2    5.97    4.00
   2  12  -2    6.40    4.80
  -2  12  -2    9.05    4.61
  -2  12  -2    6.43    4.59
   2  12  -2   20.07    4.68
   2  13   2    5.19    3.59
  -2  13   2    4.46    3.76
  -2  13  -2    2.52    3.76
   2  13  -2   -1.90    3.46
  -2  14   2    2.48    3.01
  -2   0   3  340.91    8.87
  -2   0   3  354.48    8.84
   2   0   3  345.06    8.97
  -2   0   3  345.29    8.76
  -2   0  -3  357.57    8.77
  -2   0  -3  352.10    8.91
  -2  -1  -3 2211.66   54.35
   2  -1  -3 2195.50   54.35
  -2   1   3 2208.04   54.25
   2  -1   3 2227.10   54.37
  -2   1   3 2234.47   54.33
  -2   1  -3 2098.67   54.35
   2   1  -3 2167.62   54.31
  -2   1   3 2227.08   54.24
  -2  -1   3 2205.69   54.31
  -2  -1  -3 2189.60   54.25
  -2   2  -3 3174.54   77.53
   2   2  -3 3200.56   77.49
  -2   2   3 3079.24   77.44
  -2   2   3 3128.42   77.53
   2   2   3 3099.17   77.54
   2   2  -3 3158.04   77.51
  -2   2  -3 3167.97   77.55
   2   3   3  933.55   24.19
  -2   3   3  956.05   24.19
  -2   3   3  978.61   24.19
   2   3   3  953.60   24.21
   2   3  -3  990.67   24.17
  -2   3  -3  980.96   24.25
  -2   4  -3   20.82    3.04
   2   4  -3   18.54    2.99
   2   4   3   16.48    3.20
  -2   4   3   23.27    2.87
   2   4   3   21.26    3.01
  -2   4   3   22.37    2.98
   2   5   3 1070.63   26.64
  -2   5   3 1043.85   26.61
   2   5   3 1066.86   26.65
  -2   5   3 1058.51   26.64
  -2   5  -3 1031.65   26.66
   2   5  -3 1053.62   26.58
   2   6   3  170.04    5.85
  -2   6   3  177.56    5.81
   2   6  -3  151.26    5.75
  -2   6  -3  158.32    5.78
  -2   6   3  178.34    5.94
   2   6   3  181.08    5.94
   2   7   3  588.15   15.87
  -2   7   3  601.92   15.76
   2   7   3  613.80   15.87
  -2   7   3  599.84   15.84
   2   7  -3  587.59   15.88
  -2   7  -3  588.96   15.86
  -2   8   3   11.45    4.00
   2   8   3    8.78    3.97
  -2   8  -3   14.93    3.94
   2   8  -3   16.25    4.06
  -2   8   3    8.82    4.20
   2   8   3    8.00    4.14
  -2   9  -3  239.99    8.61
   2   9   3  255.62    8.46
  -2   9   3  253.17    8.41
   2   9   3  253.06    8.41
  -2   9   3  234.97    8.43
   2   9  -3  247.35    8.42
  -2   9  -3  264.76    8.41
   2  10  -3    2.43    4.87
  -2  10  -3    3.42    4.93
  -2  10  -3    0.73    4.73
   2  10  -3   -0.25    4.94
  -2  10  -3    2.99    4.26
   2  10  -3   -0.52    4.12
  -2  10   3    3.42    4.65
   2  10   3    0.75    4.74
  -2  11  -3   46.89    5.07
   2  11  -3   52.59    5.25
  -2  11  -3   58.29    5.44
   2  11  -3   51.32    5.54
  -2  11  -3   45.72    4.86
   2  11  -3   50.63    4.65
  -2  12  -3   14.17    4.68
   2  12  -3   -3.01    4.74
   2  12  -3    4.19    4.01
  -2  12  -3    3.30    4.06
   2  12  -3   -0.08    4.76
  -2  12  -3   13.78    4.65
  -2  13  -3   52.91    4.63
   2  13  -3   57.51    4.77
   2  13  -3   45.71    3.82
   2  13   3   52.95    4.01
  -2  13   3   46.08    4.24
  -2  13  -3   52.19    4.23
  -2   0   4  714.96   18.08
   2   0   4  690.87   18.15
  -2   0  -4  735.00   17.95
  -2   0  -4  740.16   18.11
  -2   1   4   32.66    1.79
   2  -1  -4   23.95    2.58
  -2  -1  -4   26.28    2.50
  -2   1  -4   24.07    2.34
   2   1  -4   23.19    2.11
   2  -1   4   33.92    2.60
  -2  -1   4   35.71    2.19
  -2   1   4   31.90    2.36
  -2  -1  -4   27.45    1.59
  -2   1   4   36.97    1.48
  -2   2  -4   55.94    3.03
   2   2  -4   58.42    2.96
   2  -2  -4   56.33    3.31
  -2  -2  -4   53.26    3.12
  -2   2   4   78.15    2.15
   2  -2   4   73.09    3.42
   2   3   4  831.96   21.73
  -2   3   4  834.11   21.73
  -2   3  -4  881.76   21.68
   2   3  -4  875.50   21.62
  -2   3  -4  872.32   21.76
   2   3  -4  871.06   21.68
  -2   4  -4 1112.86   29.23
   2   4  -4 1122.18   29.18
  -2   4   4 1211.32   29.21
   2   4   4 1173.93   29.20
  -2   4   4 1205.80   29.19
   2   4   4 1160.08   29.23
  -2   5  -4  518.97   13.76
   2   5  -4  531.26   13.62
   2   5   4  509.90   13.70
  -2   5   4  529.79   13.62
   2   5   4  509.91   13.69
  -2   5   4  516.36   13.67
   2   6   4  297.87    8.55
  -2   6   4  299.01    8.66
  -2   6   4  297.49    8.64
   2   6   4  301.91    8.69
   2   6  -4  284.37    8.52
   2   7   4  206.84    6.94
  -2   7   4  217.66    6.78
  -2   7   4  219.29    6.96
   2   7   4  211.78    7.00
   2   7  -4  201.31    6.88
  -2   8   4  284.53    8.75
   2   8   4  295.94    8.67
  -2   8   4  281.85    8.89
   2   8   4  282.53    8.97
   2   8  -4  258.89    8.43
   2   8  -4  281.72    8.77
  -2   8  -4  279.85    8.72
   2   9   4  171.21    6.68
  -2   9   4  157.57    6.64
   2   9  -4  162.99    6.29
  -2   9  -4  169.39    6.56
  -2   9  -4  170.21    6.91
  -2  10  -4   52.43    4.87
   2  10  -4   42.40    4.73
  -2  10  -4   43.88    5.30
   2  10  -4   47.41    5.49
  -2  10  -4   46.50    5.15
   2  10  -4   44.87    5.20
   2  11  -4    8.18    4.16
  -2  11  -4   11.12    4.31
   2  11  -4    5.71    4.85
  -2  11  -4    8.55    4.72
   2  11  -4    1.62    5.08
  -2  11  -4    8.02    4.84
   2  12  -4   22.37    4.88
  -2  12  -4   23.41    4.77
  -2  12  -4   15.49    4.23
   2  12  -4   22.93    4.03
  -2  12  -4   25.91    4.55
   2  12  -4   32.93    4.77
   2  13   4    3.90    3.53
  -2  13   4    4.13    3.72
   2  13  -4    3.95    3.26
  -2  13  -4   14.59    3.66
   2  13  -4    1.52    4.13
  -2  13  -4    9.43    4.11
  -2 -14   4    5.28    3.14
  -2 -14  -4    1.05    3.20
  -2   0  -5 3522.44   86.68
  -2   0   5 3526.68   86.65
   2   0   5 3480.55   86.71
  -2   1   5  127.25    4.28
  -2  -1  -5  153.32    4.64
   2  -1  -5  151.86    4.58
  -2  -1  -5  147.52    3.80
   2   1  -5  150.43    4.30
  -2   1  -5  147.13    4.40
  -2   2  -5  330.57    9.11
   2   2  -5  347.95    8.96
   2  -2  -5  344.86    9.14
  -2  -2  -5  362.56    9.19
  -2   2   5  345.38    8.50
  -2   2   5  331.34    8.57
  -2  -2   5  344.93    9.04
   2  -2   5  339.12    9.11
  -2   3   5  479.58   11.88
   2   3  -5  454.49   12.20
  -2   3  -5  476.24   12.25
  -2   3  -5  467.07   12.21
   2   3  -5  459.05   12.13
   2   4  -5  493.95   13.28
  -2   4  -5  508.16   13.48
   2   4  -5  499.64   13.36
   2   4   5  526.23   13.44
  -2   4   5  547.59   13.46
  -2   5  -5  308.02    8.61
   2   5  -5  308.26    8.59
  -2   5  -5  298.99    8.82
   2   5  -5  313.07    8.74
  -2   6  -5  130.59    4.89
   2   6  -5  118.81    4.91
   2   6  -5  128.80    5.09
   2   6   5  123.42    5.20
  -2   6   5  130.79    5.15
   2   7   5   53.87    4.29
  -2   7   5   51.89    4.28
   2   7  -5   50.23    3.70
  -2   7  -5   46.62    3.90
   2   7  -5   42.20    4.25
  -2   7  -5   46.99    4.33
  -2   8   5   10.31    4.46
   2   8   5   14.57    4.45
  -2   8  -5   18.68    4.00
   2   8  -5    9.83    3.83
  -2   8  -5   11.95    4.40
   2   8  -5   12.15    4.22
   2   9  -5   16.12    3.94
  -2   9  -5   24.26    4.48
   2   9  -5   19.42    4.56
  -2   9  -5   20.07    4.81
   2  10  -5   15.93    5.06
  -2  10  -5   20.23    4.79
   2  10  -5   14.47    5.13
  -2  10  -5   23.90    5.07
  -2  10  -5   18.97    4.54
   2  10  -5   20.33    4.29
  -2  11  -5   15.98    4.89
   2  11  -5   20.06    5.17
  -2  11  -5   11.83    4.49
   2  11  -5   15.55    4.30
  -2  12  -5   23.89    4.59
   2  12  -5   13.81    4.70
   2  12  -5   22.24    3.92
  -2  12  -5   23.15    4.28
   2  12  -5   13.73    4.73
  -2  12  -5   22.85    4.72
  -2  13  -5    4.78    3.48
   2  13  -5    9.88    3.13
   2  13   5    6.28    3.49
  -2  13   5    8.34    3.53
  -2  13  -5    6.76    3.93
   2  13  -5   11.08    4.15
  -2  13  -5    8.07    4.04
   2  13  -5   11.71    4.18
  -2 -14  -5    8.38    2.96
   2   0   6  151.96    4.66
  -2   0   6  154.09    4.56
  -2  -1   6  764.71   19.02
   2  -1   6  766.19   19.12
  -2   1   6  776.82   18.93
  -2  -1  -6  738.28   18.73
  -2  -1   6  753.77   18.73
  -2  -1  -6  744.42   18.75
   2   1  -6  783.42   19.03
  -2   1  -6  753.28   19.07
  -2  -1  -6  771.81   19.11
   2  -1  -6  760.67   19.09
   2  -2   6  893.35   23.20
  -2  -2   6  931.68   23.15
  -2  -2  -6  934.26   23.25
   2  -2  -6  922.73   23.20
  -2   2  -6  913.80   23.18
   2   2  -6  935.84   23.14
   2   3  -6   38.45    3.06
  -2   3  -6   40.76    3.36
   2   3  -6   45.11    3.08
  -2   3  -6   39.50    3.38
  -2   3   6   45.16    1.30
  -2   3   6   32.98    2.34
   2   4  -6  530.54   13.88
  -2   4  -6  536.42   14.00
  -2   5  -6  214.92    6.43
   2   5  -6  211.57    6.41
   2   5  -6  200.27    6.60
  -2   5  -6  207.62    6.68
   2   6  -6  183.66    6.07
  -2   6  -6  183.65    6.08
   2   7  -6   76.75    4.18
  -2   7  -6   74.06    4.69
  -2   7  -6   76.54    4.29
   2   7  -6   77.97    4.74
   2   8  -6  222.04    7.51
  -2   8  -6  212.48    7.69
   2   8  -6  215.21    7.29
  -2   8  -6  209.56    7.41
   2   9  -6   22.52    4.15
  -2   9  -6   28.10    4.20
   2   9  -6   22.94    4.94
  -2   9  -6   22.94    4.58
  -2  10  -6   40.44    4.55
   2  10  -6   30.46    4.65
  -2  10  -6   34.93    5.10
   2  10  -6   37.77    5.31
  -2  10  -6   35.00    5.18
  -2  11  -6   15.19    4.50
   2  11  -6   22.12    4.34
   2  11  -6   17.61    5.03
  -2  11  -6   20.84    4.87
   2  12  -6   29.28    4.97
  -2  12  -6   28.31    4.63
  -2  12  -6   30.22    4.58
   2  12  -6   31.28    4.76
   2  12  -6   25.10    3.91
  -2  12  -6   32.62    4.35
  -2  13  -6   10.04    3.43
  -2  13  -6   10.72    4.01
   2  13  -6   20.42    4.12
   2  13  -6   19.65    4.05
  -2  13  -6   19.37    4.00
   2  13  -6    6.59    3.09
  -2 -14  -6    4.50    2.75
  -2   0  -7 1634.44   40.96
   2   0   7 1630.21   40.96
  -2   0   7 1669.39   40.89
  -2  -1  -7  932.26   23.41
  -2   1   7  944.54   23.72
   2   1   7  947.45   23.83
  -2  -1   7  918.58   23.39
  -2  -1  -7  953.85   23.42
   2  -1   7  929.44   23.82
  -2  -1   7  934.85   23.72
   2  -1  -7  984.03   23.80
  -2  -1  -7 1010.52   23.82
  -2   1   7  954.32   23.62
   2   1  -7  983.02   23.75
  -2   1  -7  997.71   23.80
  -2  -2   7   74.49    3.47
   2   2  -7   69.42    3.41
  -2   2  -7   73.40    3.60
  -2  -2  -7   66.46    3.68
   2  -2  -7   63.41    3.92
  -2   3  -7  780.92   20.14
   2   3  -7  780.28   20.07
   2   3  -7  781.17   20.01
  -2   3   7  800.47   19.73
  -2   4  -7  417.90   11.26
  -2   4  -7  414.02   11.30
   2   4  -7  420.18   11.20
  -2   5  -7  414.53   11.27
   2   5  -7  419.11   11.14
  -2   5  -7  407.55   11.22
   2   5  -7  405.83   11.20
  -2   6  -7   65.31    3.88
   2   6  -7   64.23    3.89
  -2   6  -7   66.37    4.43
   2   7  -7  163.53    5.90
  -2   7  -7  159.78    5.85
  -2   7  -7  153.41    6.11
   2   7  -7  153.30    6.23
  -2   8  -7   40.40    4.11
   2   8  -7   40.42    4.37
  -2   8  -7   38.55    4.62
   2   8  -7   37.91    4.56
   2   9  -7  114.03    6.03
  -2   9  -7  110.05    5.77
   2   9  -7  102.10    5.54
  -2   9  -7  111.69    5.69
  -2  10  -7   17.78    5.05
  -2  11  -7   20.76    4.49
   2  11  -7   26.80    4.16
  -2  11  -7   29.62    5.02
   2  11  -7   32.42    5.33
  -2  12  -7    5.38    4.45
   2  12  -7    7.54    4.55
  -2  12  -7   13.25    4.13
   2  12  -7   10.41    3.70
  -2  12  -7   14.11    4.53
   2  12  -7   15.02    4.67
  -2  13  -7   12.52    3.35
   2  13  -7    8.95    3.95
  -2  13  -7   12.27    3.78
   2  13  -7   17.01    4.01
  -2  13  -7   14.02    3.92
  -2   0   8   60.28    3.26
   2   0   8   61.08    3.69
  -2   0  -8   60.85    3.38
  -2  -1  -8   17.26    1.44
   2  -1   8   23.30    3.10
  -2  -1   8   19.95    2.93
  -2   1   8   22.49    2.54
  -2  -1  -8   20.41    3.38
   2  -1  -8   18.58    3.06
  -2   1   8   21.37    2.99
   2   1   8   19.52    3.35
  -2   1  -8   11.58    2.85
   2   1  -8   19.64    2.90
   2  -2   8  461.57   12.77
  -2  -2   8  486.56   12.66
   2   2  -8  503.47   12.70
   2  -3   8  302.05    8.35
  -2   3   8  292.73    7.75
  -2   3  -8  289.08    8.23
  -2   4  -8  227.40    6.82
   2   4  -8  214.50    6.74
   2   4  -8  226.37    6.85
  -2   4  -8  218.55    6.99
   2   5  -8  172.78    5.69
  -2   5  -8  166.25    5.85
   2   5  -8  174.75    5.88
   2   6  -8  139.20    5.10
  -2   6  -8  135.42    5.51
   2   6  -8  131.36    5.53
  -2   6  -8  134.27    5.43
   2   7  -8   12.22    4.05
  -2   7  -8   11.95    4.33
   2   7  -8    9.37    3.59
  -2   7  -8   12.58    3.92
   2   8  -8    9.75    4.29
  -2   8  -8   10.41    4.58
  -2   8  -8   13.90    4.14
   2   8  -8   12.92    3.97
  -2   9  -8   24.84    5.10
   2   9  -8   34.89    4.98
   2   9  -8   29.16    4.47
  -2   9  -8   37.01    4.84
   2  10  -8   13.85    4.91
  -2  10  -8    9.01    5.04
  -2  11  -8   46.37    5.11
   2  11  -8   30.16    5.32
   2  11  -8   45.63    5.24
  -2  11  -8   46.30    5.22
  -2  11  -8   41.75    4.72
   2  11  -8   39.10    4.34
  -2  12  -8    4.49    4.39
   2  12  -8   -2.11    4.41
   2  12  -8   -0.64    3.51
  -2  12  -8   -5.32    3.91
   2  12  -8    0.95    4.47
  -2  12  -8   -4.11    4.27
  -2 -13  -8    6.48    3.23
   2  13  -8    5.68    3.75
  -2  13  -8    9.99    3.68
   2  13  -8    7.14    3.77
  -2  13  -8    4.79    3.61
  -2  13  -8    6.19    3.15
   2   0   9 1441.76   36.59
  -2   0   9 1481.16   36.52
  -2   1   9 1173.26   28.84
   2  -1   9 1162.09   29.11
  -2  -1   9 1214.95   29.06
  -2   1   9 1214.56   29.05
   2   1   9 1220.66   29.14
   2   1  -9 1258.04   29.07
  -2  -1  -9 1106.37   28.59
  -2  -2   9  343.68    9.30
   2  -2   9  332.05    9.47
  -2  -3  -9 1366.61   34.76
   2  -3  -9 1388.14   34.73
  -2   3  -9 1371.18   34.71
   2   3  -9 1404.89   34.68
  -2   4  -9   79.13    4.34
   2   4  -9   74.08    4.28
   2   4  -9   80.28    3.90
  -2   4  -9   81.49    4.02
  -2   5  -9  613.99   16.32
   2   5  -9  624.49   16.17
  -2   6  -9   78.64    4.82
   2   6  -9   85.36    4.83
  -2   6  -9   83.00    4.66
   2   6  -9   83.22    4.42
   2   7  -9  458.41   12.81
  -2   7  -9  458.91   12.80
  -2   7  -9  457.76   12.79
   2   7  -9  449.16   12.58
  -2   8  -9   55.42    4.91
   2   8  -9   52.25    5.16
  -2   8  -9   56.20    4.85
   2   8  -9   49.45    4.29
   2   9  -9  123.45    6.33
  -2   9  -9  127.49    6.43
   2   9  -9  118.59    5.62
  -2   9  -9  123.82    6.10
   2  10  -9    5.55    4.02
   2  10  -9   16.42    4.93
  -2  10  -9    5.52    4.76
  -2  11  -9   67.44    5.23
   2  11  -9   64.74    5.40
   2  11  -9   69.34    5.50
  -2  11  -9   73.59    5.52
  -2  11  -9   48.63    4.73
   2  11  -9   52.22    4.42
  -2  12  -9   21.01    4.36
   2  12  -9   27.84    4.63
  -2  12  -9   26.47    3.99
   2  12  -9   18.85    3.56
  -2  12  -9   26.05    4.53
   2  12  -9   21.19    4.49
  -2 -13  -9    6.40    2.97
  -2  13  -9    3.73    3.46
   2  13  -9   16.71    3.67
  -2  13  -9    4.84    3.13
  -2  13  -9    6.19    3.46
   2  13  -9    8.99    3.64
  -2   0  10  715.89   18.20
  -2   0  10  728.25   18.40
   2   0  10  713.40   18.53
   2  -1  10  677.67   17.96
  -2  -1  10  702.97   17.85
   2  -1 -10  702.60   17.97
  -2  -1 -10  687.65   17.91
  -2   1 -10  704.11   17.86
   2   1  10  705.10   18.02
  -2   1  10  700.42   17.87
  -2   1  10  691.61   17.61
  -2   2 -10  740.49   18.83
   2   2 -10  738.88   18.72
  -2  -2  10  704.85   18.79
   2  -2 -10  768.00   18.93
  -2  -2 -10  754.37   18.93
  -2   2  10  699.27   18.78
  -2   3 -10  407.34   11.46
   2   3 -10  439.12   11.40
  -2  -3 -10  418.17   11.59
   2  -3 -10  425.74   11.51
   2   4 -10  667.77   17.61
  -2   4 -10  677.41   17.59
   2   4 -10  675.61   17.57
  -2   5 -10  160.14    5.96
   2   5 -10  147.76    5.70
   2   5 -10  150.24    5.55
  -2   5 -10  148.20    5.67
   2   6 -10  375.31   10.82
  -2   6 -10  376.87   10.92
   2   6 -10  383.42   10.60
  -2   6 -10  376.96   10.84
   2   7 -10   17.41    4.41
  -2   7 -10   20.46    4.31
  -2   7 -10   20.49    3.90
   2   7 -10   21.39    3.82
   2   8 -10  168.72    6.81
  -2   8 -10  158.32    6.74
  -2   8 -10  161.55    6.52
   2   9 -10    3.77    4.10
   2   9 -10   10.94    4.69
  -2   9 -10   11.94    4.72
  -2   9 -10   14.55    4.36
   2  10 -10   94.37    5.06
  -2  10 -10   85.12    5.36
  -2  10 -10   93.74    5.89
   2  10 -10   86.96    5.70
   2  11 -10   22.95    3.90
  -2  11 -10   18.23    4.14
   2  11 -10   20.88    4.92
  -2  11 -10   11.90    4.83
  -2  12 -10   11.41    3.65
   2  12 -10   15.65    3.36
   2  12 -10   18.46    4.45
  -2  12 -10   12.91    4.20
   2  12 -10   20.25    4.38
  -2  12 -10   17.02    4.22
  -2  13 -10   21.30    3.42
   2  13 -10   12.56    3.43
  -2  13 -10   10.29    3.30
   2  13 -10    9.32    3.39
   2  13  10    8.95    3.49
  -2   0  11   16.12    3.20
  -2   0  11   15.30    2.90
  -2   1  11  395.55   10.86
  -2  -1  11  399.56   10.83
  -2   1 -11  424.13   10.93
  -2  -1 -11  403.25   10.91
   2  -1 -11  405.05   11.03
  -2   1  11  384.11   10.46
  -2   2 -11  135.82    5.12
   2   2 -11  137.93    5.16
  -2  -2 -11  146.00    5.52
   2  -2 -11  142.33    5.30
  -2   3 -11  248.69    7.51
   2   3 -11  232.45    7.45
   2  -3  11  253.22    7.69
   2   3  11  251.92    7.62
   2  -3 -11  254.18    7.57
  -2  -3 -11  248.20    7.71
  -2   4 -11   60.27    4.10
  -2   4 -11   64.09    4.37
   2   4 -11   56.94    4.03
   2   5 -11  138.68    5.38
  -2   5 -11  138.03    5.54
   2   5 -11  134.06    5.77
  -2   5 -11  141.38    5.76
  -2   6 -11   -0.52    4.17
   2   6 -11    9.65    4.33
  -2   6 -11    4.64    3.91
   2   6 -11    6.97    3.60
  -2   7 -11   22.93    4.73
   2   7 -11   15.89    4.51
  -2   7 -11   20.76    4.30
   2   7 -11   16.77    3.92
   2   8 -11   10.06    4.68
  -2   8 -11   13.09    4.67
   2   8 -11   13.71    4.08
  -2   8 -11    5.88    4.36
  -2   9 -11    4.45    4.78
   2   9 -11    0.32    4.70
  -2  10 -11    6.48    4.70
   2  10 -11    8.06    4.78
  -2  10 -11   12.47    4.35
   2  10 -11   10.16    3.99
  -2  11 -11   -0.67    4.55
  -2  11 -11    3.41    4.55
   2  11 -11    2.98    4.77
  -2  11 -11    3.16    4.02
   2  11 -11    2.69    3.60
  -2  12 -11   -1.06    3.48
   2  12 -11    1.27    4.18
  -2  12 -11    5.01    4.05
  -2  12 -11    9.83    4.01
   2  12 -11    2.47    4.07
   2  13  11    0.83    3.25
  -2  13  11    4.17    3.01
   2  13 -11    2.83    3.12
  -2  13 -11    2.40    3.02
   2   0  12  354.00    9.87
  -2   0 -12  334.69    9.80
   2   0 -12  340.07    9.76
  -2  -1 -12  267.10    8.23
   2  -1 -12  273.00    8.23
   2  -1  12  263.62    8.27
   2   1  12  270.23    8.16
  -2   1 -12  286.88    8.07
   2  -2  12  655.82   17.23
  -2  -2  12  659.79   17.10
  -2   2 -12  625.60   17.08
   2   2 -12  678.73   17.17
  -2   2  12  658.34   17.09
   2   2  12  664.68   17.27
   2  -2 -12  663.22   17.19
  -2  -2 -12  640.20   17.24
  -2   3 -12   87.92    4.28
   2   3 -12   92.79    4.30
   2  -3 -12   92.56    4.77
  -2  -3 -12   81.82    4.82
  -2   3  12   81.25    4.34
   2   3  12   81.55    4.92
   2  -3  12   86.62    4.76
   2   4 -12  868.91   22.93
  -2   4 -12  868.32   22.95
   2   4 -12  897.68   22.76
  -2   4 -12  904.82   22.91
  -2   5 -12  112.67    5.57
   2   5 -12  117.12    5.25
  -2   5 -12  112.30    5.03
   2   5 -12  109.05    5.18
  -2   6 -12  497.46   13.70
  -2   6 -12  485.00   13.72
   2   6 -12  494.22   13.76
   2   6 -12  491.17   13.58
  -2   7 -12  122.97    6.05
   2   7 -12  116.55    5.97
  -2   7 -12  126.71    5.85
   2   7 -12  120.71    5.71
  -2   8 -12   67.75    5.09
  -2   8 -12   65.37    5.46
   2   8 -12   64.58    5.37
   2   8 -12   69.57    5.03
  -2   9 -12   17.42    5.02
   2   9 -12   15.05    4.71
  -2  10 -12   55.31    4.63
   2  10 -12   51.00    4.49
  -2  10 -12   54.93    5.27
   2  11 -12   23.34    3.67
  -2  11 -12   25.62    4.15
   2  11 -12   22.37    4.79
  -2  11 -12   34.39    4.65
  -2  11 -12   17.09    4.50
   2  12 -12   13.59    3.98
  -2  12 -12   13.05    3.84
  -2  12 -12   18.90    3.32
  -2  12  12   11.80    3.71
   2  12  12    7.15    3.90
  -2  12 -12    6.86    3.78
   2  12 -12   17.43    4.00
  -2  13  12    4.08    2.83
  -2  13 -12   10.95    2.94
   2  13 -12    5.66    3.01
   2   0  13  205.48    6.81
  -2   0  13  198.98    6.67
  -2   0 -13  205.90    6.81
   2   0 -13  205.50    6.71
  -2  -1  13  361.00   10.16
   2   1  13  361.16   10.29
   2  -1  13  354.58   10.37
  -2   1  13  354.47   10.07
   2  -1 -13  353.45   10.32
  -2  -1 -13  364.90   10.20
  -2  -2  13   99.78    4.77
  -2  -2 -13   98.48    4.83
   2  -2 -13  102.04    5.16
  -2   2 -13   93.38    4.68
   2   2 -13  109.92    4.61
   2  -2  13   97.55    5.00
   2   2  13   94.07    4.82
  -2   2  13   99.11    4.75
  -2  -3 -13  589.71   15.88
   2  -3 -13  591.15   15.90
   2   3  13  608.12   15.94
  -2   3  13  611.65   15.82
   2  -3  13  607.73   15.92
  -2   3 -13  563.64   15.75
   2   3 -13  597.33   15.75
  -2   4 -13  207.42    6.98
   2   4 -13  207.19    7.00
   2   4  13  201.15    7.30
  -2   4  13  201.89    6.89
  -2   4 -13  207.20    6.98
   2   4 -13  205.19    6.70
   2   5 -13  446.15   12.01
  -2   5 -13  432.00   12.12
  -2   5 -13  423.25   12.29
   2   5 -13  413.37   12.15
  -2   6 -13  134.11    5.79
   2   6 -13  119.70    5.70
   2   6 -13  136.37    6.05
  -2   6 -13  134.76    5.90
   2   7 -13  109.13    5.41
  -2   7 -13  101.36    5.62
  -2   7 -13   97.87    5.91
   2   7 -13  110.00    5.86
  -2   8 -13   32.18    4.92
   2   8 -13   29.47    4.90
  -2   8 -13   32.71    4.66
   2   8 -13   24.99    4.29
   2   9 -13   93.04    5.12
  -2   9 -13  100.83    5.41
   2   9 -13   87.54    5.59
  -2   9 -13   94.72    5.89
   2  10 -13    3.51    4.45
   2  10 -13    4.36    3.76
  -2  10 -13    3.80    4.08
  -2  11 -13   40.65    4.51
   2  11 -13   36.57    4.68
  -2  11 -13   43.15    4.65
   2  11 -13   32.73    3.48
  -2  11 -13   33.79    4.03
  -2  11  13   36.68    4.45
   2  11  13   37.64    4.54
   2  12 -13    3.72    3.64
  -2  12 -13    6.58    3.56
  -2  12 -13    4.04    2.87
   2  12  13    9.30    3.69
  -2  12  13    7.33    3.39
  -2  12 -13   -1.76    3.47
   2  12 -13    2.84    3.64
   2   0  14  155.33    6.16
  -2   0  14  147.93    5.79
  -2   0 -14  171.70    5.96
   2   0 -14  166.72    6.18
   2  -1  14   85.18    4.81
   2   1  14   77.04    4.60
  -2   1  14   85.97    4.50
  -2  -1  14   83.71    4.49
   2  -1 -14   84.25    4.94
  -2  -1 -14   83.72    4.76
  -2   2  14   53.22    4.23
  -2  -2 -14   44.80    4.26
   2  -2 -14   58.76    4.59
  -2   2 -14   51.81    4.10
   2   2  14   49.90    4.49
   2  -2  14   56.23    4.44
  -2  -2  14   54.84    4.27
  -2  -3 -14  130.65    5.82
   2  -3 -14  135.30    5.83
  -2   3  14  150.09    5.67
   2   3  14  145.51    5.87
   2  -3  14  143.12    5.85
  -2   3 -14  139.47    5.41
   2   3 -14  135.66    5.46
  -2   4 -14   34.44    4.50
   2   4 -14   38.13    4.47
   2   4  14   33.72    4.56
  -2   4  14   43.91    4.30
   2   4 -14   35.48    3.97
  -2   4 -14   33.34    4.24
  -2   5 -14    0.87    4.57
   2   5 -14    6.08    4.44
  -2   5  14    2.20    4.12
   2   5  14    3.63    4.49
   2   5 -14    6.15    3.71
  -2   5 -14    0.96    3.76
   2   6 -14   71.32    5.28
  -2   6 -14   70.60    5.42
   2   6 -14   67.90    4.89
  -2   6 -14   77.79    4.95
  -2   6  14   78.63    5.20
   2   6  14   71.07    5.56
   2   7 -14    6.66    4.69
  -2   7 -14    3.79    4.63
  -2   7 -14    1.27    4.42
   2   7 -14   11.99    4.30
   2   7  14    4.19    4.92
   2   8 -14   25.97    4.87
  -2   8 -14   10.11    5.01
   2   9 -14    9.48    4.63
  -2   9 -14   11.33    4.71
   2   9 -14    5.55    4.04
  -2   9 -14    9.61    4.28
  -2  10 -14    6.08    4.48
   2  10  14    6.62    4.52
  -2  10  14    3.29    4.44
   2  10 -14    1.57    3.48
  -2  10 -14    4.32    3.94
   2  10 -14   -1.51    4.26
   2  11 -14   -4.40    4.13
  -2  11 -14   -3.04    4.09
  -2  11 -14    1.10    3.36
  -2  11 -14   -0.43    4.10
   2  11  14    2.79    4.12
  -2  11  14   -1.42    3.94
  -2  12  14    2.01    3.23
   2  12  14    2.15    3.44
   2  12 -14    1.39    3.33
  -2  12 -14    0.97    3.22
  -2  12 -14   -2.97    3.29
   2  12 -14    5.72    3.49
  -2   0 -15   41.70    4.53
   2   0 -15   38.59    4.54
   2   0  15   39.03    4.48
  -2   0  15   40.65    4.18
  -2   1 -15  288.04    9.02
  -2  -1 -15  272.15    8.99
   2   1 -15  291.59    9.07
   2  -1 -15  279.18    8.90
   2   1  15  296.09    9.05
  -2  -1  15  303.66    8.83
  -2   1  15  285.34    8.72
   2  -1  15  291.76    9.04
  -2  -2 -15   27.84    4.61
   2  -2 -15   29.47    4.62
  -2   2  15   28.80    4.09
   2   2  15   32.60    4.48
   2  -2  15   32.27    4.58
  -2  -2  15   28.91    4.07
   2  -3 -15  537.11   14.93
  -2  -3 -15  550.18   14.85
   2   3  15  540.84   14.85
  -2   3  15  542.57   14.79
  -2   3 -15  551.94   14.79
   2  -3  15  518.89   14.86
   2   4 -15   12.38    4.32
  -2   4 -15    6.35    4.27
  -2   4  15    5.89    4.20
   2   4  15    8.16    4.51
  -2   4 -15    9.05    3.73
   2   4 -15    1.35    4.19
  -2   5 -15  231.89    7.87
   2   5 -15  220.36    7.88
  -2   5  15  221.62    7.67
   2   5  15  225.30    8.10
  -2   5 -15  215.23    7.53
   2   5 -15  215.30    7.37
   2   6 -15   68.79    5.41
  -2   6 -15   79.18    5.66
  -2   6  15   70.84    5.44
   2   6  15   83.85    5.68
   2   6 -15   73.63    4.97
  -2   6 -15   76.41    5.17
  -2   7 -15   90.75    5.70
   2   7 -15   92.80    5.72
   2   7 -15   86.58    5.18
  -2   7 -15   99.08    5.45
  -2   7  15   91.02    5.61
   2   7  15  100.09    5.90
  -2   8 -15   35.98    4.54
   2   8 -15   30.95    4.28
   2   8  15   26.20    5.27
  -2   8  15   28.84    5.06
   2   8 -15   27.35    4.86
  -2   8 -15   36.33    5.19
  -2   9  15   14.23    4.55
   2   9  15   18.15    4.68
   2   9 -15   13.69    3.81
  -2   9 -15   14.42    4.19
  -2  10 -15   18.95    4.39
   2  10 -15   18.36    4.12
  -2  10 -15   15.86    3.75
   2  10 -15   16.14    3.49
  -2  10  15   14.70    4.23
   2  10  15   25.90    4.70
  -2  11 -15   22.61    4.02
   2  11 -15   16.23    4.07
   2  11  15   24.63    4.13
  -2  11  15   24.25    3.86
  -2  11 -15   20.84    3.34
  -2  12  15    5.20    2.78
   2  12  15   -2.92    3.16
   2  12 -15    4.20    3.15
  -2  12 -15   -0.56    3.04
  -2   0  16  695.76   18.21
   2   0  16  684.57   18.34
  -2   0 -16  675.94   18.22
   2   0 -16  681.22   18.24
   2   1 -16   15.32    4.27
  -2  -1 -16   17.33    4.38
   2  -1 -16   17.29    4.62
  -2   1 -16   16.96    4.55
   2  -1  16   19.06    4.33
  -2  -1  16   15.55    4.30
   2   1  16   13.87    4.38
  -2   1  16   20.94    4.23
   2  -2  16  660.71   17.69
  -2  -2  16  650.02   17.51
  -2   2  16  636.75   17.43
   2   2  16  647.81   17.56
   2  -2 -16  663.48   17.67
  -2  -2 -16  674.70   17.59
  -2  -3 -16   47.74    4.90
   2  -3 -16   46.70    5.04
   2   3  16   47.40    5.01
  -2   3  16   45.22    4.53
   2  -3  16   41.08    4.67
  -2   3 -16   61.31    4.45
  -2   4 -16  399.51   11.52
   2   4 -16  400.58   11.39
   2   4 -16  360.69   11.53
  -2   4 -16  362.05   11.63
  -2   4  16  405.29   11.41
   2   4  16  406.43   11.74
  -2   5  16   47.93    4.90
   2   5  16   43.45    5.20
   2   5 -16   40.23    4.68
  -2   5 -16   36.29    4.77
  -2   5 -16   45.66    5.11
   2   5 -16   45.12    5.03
   2   6 -16   99.53    5.39
  -2   6 -16   95.64    5.58
   2   6 -16   85.50    5.67
  -2   6 -16   92.87    5.72
  -2   6  16   91.24    5.80
   2   6  16  110.87    6.08
  -2   7 -16   39.10    5.32
   2   7 -16   44.16    5.11
  -2   7  16   39.96    4.92
   2   7  16   44.23    5.53
   2   8 -16   29.27    4.20
  -2   8 -16   24.43    4.30
   2   8 -16   30.90    4.76
  -2   8 -16   24.13    5.00
  -2   9 -16   33.16    4.14
   2   9 -16   30.01    3.93
  -2   9 -16   30.45    4.77
   2   9 -16   31.64    4.37
  -2   9  16   31.38    4.57
   2   9  16   38.45    4.96
   2  10 -16   33.77    3.52
  -2  10 -16   31.99    3.87
   2  10  16   31.37    4.61
  -2  10  16   27.53    4.15
   2  10 -16   25.91    4.03
  -2  10 -16   23.68    4.26
  -2  11  16   15.47    3.51
   2  11  16   23.67    3.70
  -2  11 -16   10.63    3.08
   2  11 -16   14.11    3.80
  -2  11 -16   19.70    3.67
   2   0  17  104.87    5.78
  -2   0  17   97.97    5.47
   2   0 -17  123.81    5.91
  -2   0 -17  116.87    5.88
  -2  -1 -17   83.36    5.29
   2  -1 -17   80.77    5.43
  -2  -1  17   80.15    5.15
   2   1  17   85.66    5.66
   2  -1  17   79.03    5.25
  -2   1  17   75.75    5.02
  -2   1 -17   75.76    5.17
   2   1 -17   85.08    5.62
   2  -2  17   21.31    4.86
   2   2  17   29.36    4.80
  -2  -2  17   30.32    4.41
  -2   2  17   37.53    4.76
   2   2 -17   30.94    4.90
  -2   2 -17   26.85    4.62
  -2  -2 -17   32.83    4.73
   2  -2 -17   33.33    4.97
  -2  -3 -17  117.04    6.05
   2  -3 -17  116.94    5.99
  -2   3  17  109.69    5.55
   2   3  17  108.04    6.11
   2   3 -17  102.04    5.89
  -2   3 -17  104.12    5.83
   2   4  17   13.45    5.05
  -2   4  17   15.02    4.69
  -2   4 -17   18.20    4.75
   2   4 -17   13.73    4.73
  -2   4 -17   13.44    4.79
  -2   5 -17   18.88    4.41
   2   5 -17   11.58    4.94
  -2   5 -17   13.76    4.86
  -2   5  17   15.27    4.63
   2   5  17   14.72    5.17
   2   6 -17   26.77    4.93
  -2   6 -17   24.60    4.97
  -2   6  17   22.82    4.97
   2   6  17   33.14    5.31
  -2   7 -17   12.28    4.40
   2   7 -17   11.93    4.23
  -2   7 -17   19.88    4.97
   2   7 -17    9.48    4.83
   2   7  17   12.69    4.96
  -2   7  17   16.15    4.80
  -2   8 -17   16.34    4.04
   2   8 -17    6.74    4.08
   2   8  17    9.24    4.74
  -2   8  17    8.77    4.53
  -2   9 -17   15.54    4.05
   2   9 -17    8.85    4.02
  -2   9 -17    8.14    4.33
  -2   9  17    7.25    4.14
   2   9  17    7.96    4.60
  -2  10  17   11.92    3.75
   2  10  17    6.99    3.98
  -2  10 -17    9.82    3.49
   2  10 -17   14.38    3.47
  -2  10 -17   12.80    3.87
   2  11 -17   -0.93    3.32
  -2  11 -17   -2.22    3.28
  -2  11  17    4.80    2.96
   2  11  17    0.61    3.21
   2  11 -17    6.75    3.33
  -2  11 -17    9.64    3.22
   2   0 -18  397.57   11.71
  -2   0 -18  391.99   11.54
   2   0  18  392.32   11.66
  -2   0  18  375.82   11.39
   2   1  18   35.72    4.93
   2  -1  18   35.84    5.21
  -2   1  18   42.17    4.71
  -2  -1  18   38.69    4.75
  -2  -1 -18   43.20    4.92
  -2   1 -18   47.93    5.22
   2  -1 -18   36.80    5.09
   2   1 -18   42.39    5.16
   2  -2 -18  152.96    6.91
  -2  -2 -18  155.86    6.78
   2  -2  18  152.83    6.71
  -2  -2  18  142.49    6.35
   2   2  18  147.18    6.92
  -2   2  18  145.13    6.53
   2   2 -18  152.75    6.82
  -2   2 -18  156.91    6.61
   2  -3 -18  108.97    6.10
  -2  -3 -18  107.08    5.85
  -2   3 -18  102.94    5.63
   2   3 -18   97.38    5.87
  -2   3  18  110.72    5.81
   2   3  18   95.12    5.87
   2   4 -18   22.66    4.81
  -2   4 -18   18.23    5.08
  -2   4  18   22.63    4.74
   2   4  18   17.73    5.14
  -2   5 -18    7.71    4.83
   2   5 -18   10.79    4.79
   2   5  18   10.94    4.82
  -2   5  18   16.15    4.69
   2   6 -18   43.26    4.97
  -2   6 -18   44.15    5.21
  -2   6 -18   46.60    4.85
  -2   6  18   50.52    4.92
   2   6  18   52.43    5.16
  -2   7 -18   15.16    4.76
   2   7 -18   23.45    4.65
  -2   7  18   19.08    4.63
  -2   7 -18   12.73    4.46
  -2   8 -18   46.85    4.58
   2   8 -18   37.11    4.63
  -2   8  18   43.57    4.71
   2   8  18   46.56    4.87
  -2   8 -18   49.61    4.97
  -2   9  18    5.93    3.89
   2   9  18    7.81    4.12
   2   9 -18   -0.11    3.75
  -2   9 -18   -3.31    3.99
   2  10  18    7.25    3.61
  -2  10  18    1.13    3.34
  -2  10 -18   10.24    3.46
   2  10 -18    1.26    3.05
  -2  11 -18   -4.39    2.97
   2  11 -18    0.04    3.00
   2  11  18   -1.05    2.68
  -2   0  19   27.78    4.89
   2   0  19   23.34    5.21
   2   0 -19   31.76    5.37
  -2   0 -19   34.59    5.01
   2   1  19  156.33    6.94
  -2   1  19  167.05    6.79
   2   1 -19  172.25    7.20
  -2   1 -19  173.87    6.92
  -2  -1 -19  171.97    7.12
   2  -1 -19  183.16    7.38
  -2  -1  19  158.95    6.71
   2  -1  19  150.43    6.98
   2   2  19    4.17    4.96
  -2   2  19    8.83    4.55
   2  -2  19    9.25    4.85
  -2   2 -19    9.92    4.97
   2  -2 -19   19.26    5.04
  -2  -2 -19    2.69    4.67
   2   2 -19   14.32    5.27
   2   3 -19  110.96    6.18
  -2   3 -19  109.54    6.24
   2  -3 -19  106.66    6.16
  -2  -3 -19  110.82    6.02
   2   3  19  110.94    5.97
  -2   3  19   97.69    5.77
  -2   3 -19   97.87    5.88
   2   3 -19   87.95    5.78
  -2   4  19   47.49    4.85
  -2   4 -19   47.27    5.08
   2   4 -19   39.26    5.19
  -2   5  19   56.66    4.94
   2   5  19   49.05    5.48
  -2   5 -19   52.63    5.37
   2   5 -19   48.04    5.09
  -2   6 -19   22.18    4.75
   2   6 -19   16.21    4.72
   2   7  19   93.02    5.49
  -2   7  19   95.70    5.26
   2   7 -19   85.59    5.39
  -2   8 -19   11.33    4.36
   2   8 -19   10.67    4.00
   2   8  19   19.75    4.40
  -2   8  19   19.56    4.18
   2   9 -19   30.64    3.68
  -2   9 -19   35.05    3.97
  -2   9  19   34.53    3.90
   2   9  19   36.63    4.14
  -2  10 -19    9.38    3.11
   2  10  19   18.16    3.28
  -2   0 -20  121.15    6.28
   2   0 -20  119.00    6.53
   2   0  20  116.49    6.27
  -2   0  20  103.04    5.85
  -2  -1  20   -1.43    4.49
  -2   1  20    2.66    4.61
   2  -1  20   10.60    4.97
   2   1  20    2.50    4.85
  -2  -1 -20    7.56    5.10
   2  -1 -20    4.57    5.03
   2   1 -20    6.10    4.86
  -2   1 -20    3.71    4.91
   2   2  20   26.42    5.08
  -2   2  20   24.77    4.71
   2  -2  20   32.75    5.23
   2  -2 -20   23.88    5.04
  -2   2 -20   33.13    5.26
   2   2 -20   39.15    5.41
  -2  -2 -20   32.21    5.07
   2   3  20   -0.59    4.89
  -2   3  20    2.09    4.58
   2   3 -20   12.80    4.94
  -2   3 -20    3.88    4.99
  -2   4 -20  122.36    6.27
   2   4 -20  123.12    6.20
  -2   4  20  106.33    5.81
   2   4  20  104.11    6.03
   2   4 -20  105.18    5.94
  -2   4 -20  106.84    6.09
  -2   5 -20    7.79    4.78
   2   5 -20    9.74    4.85
  -2   5 -20   -1.24    4.70
   2   5 -20    2.36    4.47
  -2   6  20   39.12    4.62
   2   6  20   47.67    5.06
   2   7 -20    8.88    4.18
  -2   7 -20    6.99    4.44
   2   7  20   13.43    4.40
  -2   7  20    2.98    4.15
   2   8 -20    4.07    3.68
  -2   8 -20    8.22    4.01
   2   8  20    9.32    4.08
  -2   8  20   12.83    3.72
   2   9  20    6.73    3.53
  -2   9 -20    3.08    3.40
   2   9 -20    5.75    2.93
  -2  10 -20   -0.32    2.61
   2  10  20    6.94    2.93
   2   0  21   38.43    5.38
  -2   0  21   38.37    4.83
   2   1  21  163.82    6.95
  -2   1  21  145.14    6.60
   2  -1  21  161.72    6.95
  -2  -1  21  160.72    6.70
   2   2  21   25.98    5.02
  -2   2  21   26.71    4.68
   2   2 -21   24.56    4.82
  -2   2 -21   22.92    4.82
  -2  -2 -21   34.10    4.94
  -2   2 -21   33.08    5.02
   2  -2 -21   23.91    5.15
   2   2 -21   28.03    5.03
   2   3 -21   82.56    5.67
  -2   3 -21   88.59    5.89
   2   3 -21   94.68    5.93
  -2   3 -21   87.19    5.60
   2   4 -21   -0.24    4.59
  -2   4 -21    7.94    4.85
   2   4 -21   16.37    4.94
  -2   4 -21   16.18    4.74
   2   5 -21   19.04    5.02
  -2   5 -21   21.40    4.89
  -2   5  21   19.53    4.40
   2   5  21   21.85    4.81
   2   6 -21    4.11    4.71
  -2   6 -21   13.74    4.74
  -2   6 -21    4.25    4.43
   2   6 -21    4.81    4.26
   2   6  21    5.45    4.48
  -2   6  21    2.26    4.23
   2   7  21   54.50    4.71
   2   7 -21   49.43    4.23
  -2   7 -21   49.23    4.60
  -2   7  21   48.44    4.31
   2   7 -21   69.32    4.92
  -2   7 -21   64.09    4.84
  -2   8 -21   19.31    3.71
   2   8 -21   10.37    3.28
   2   8  21   14.98    3.75
  -2   8 -21   13.05    3.91
   2   8 -21   20.90    3.96
  -2   9 -21   13.98    3.01
   2   9 -21   17.98    3.26
  -2   9 -21   13.23    3.25
   2   9  21   15.50    3.21
   2   0 -22  416.96   12.32
  -2   0 -22  402.05   12.13
   2  -1 -22   44.00    5.24
   2   1 -22   42.79    5.32
  -2  -1 -22   47.20    5.25
  -2   1 -22   41.43    5.28
   2   2 -22  182.28    7.59
  -2   2 -22  195.35    7.86
  -2  -2 -22  206.50    7.65
   2   2 -22  231.73    8.04
  -2   2 -22  223.02    7.78
   2  -2 -22  205.63    7.65
  -2   3 -22   56.83    5.21
  -2   3  22   57.83    4.91
   2   3  22   58.26    5.29
   2   3 -22   64.87    5.30
  -2   3 -22   67.50    5.15
  -2   4  22   86.03    5.23
   2   4  22   84.68    5.55
  -2   4 -22   97.40    5.63
   2   4 -22   96.48    5.78
   2   5 -22   42.52    4.97
  -2   5 -22   39.62    4.69
   2   5 -22   33.30    4.41
  -2   5 -22   36.00    4.71
  -2   5  22   26.40    4.23
   2   5  22   35.19    4.67
   2   6 -22  108.27    5.48
  -2   6 -22  107.15    5.54
  -2   6 -22   97.10    5.24
   2   6  22   94.45    5.22
  -2   6  22  103.75    5.00
   2   7  22   29.37    3.97
  -2   7 -22   18.66    3.93
   2   7 -22   19.11    3.53
  -2   7 -22   27.67    4.11
   2   7 -22   37.95    4.16
   2   8  22   61.30    3.79
  -2   8 -22   47.99    3.59
   2   8 -22   56.96    3.90
  -2   8 -22   55.41    3.88
   2   0  23    6.54    4.63
  -2   0  23    1.03    4.18
   2   0 -23    2.68    4.72
  -2   0 -23   10.95    4.67
   2   1  23   36.12    4.97
  -2   1  23   38.15    4.48
   2   1 -23   46.29    5.09
  -2  -1 -23   45.49    4.88
   2  -1 -23   35.72    4.99
  -2   1 -23   46.70    4.99
  -2   2  23   11.40    4.27
   2   2  23    9.00    4.67
   2   2 -23    7.36    4.70
  -2   2 -23    3.99    4.61
   2   3  23   22.35    4.63
  -2   3  23   15.33    4.20
  -2   3 -23   16.05    4.52
   2   3 -23   17.89    4.48
  -2   3 -23   21.55    4.66
   2   3 -23    7.96    4.75
  -2   4  23   27.02    4.11
   2   4  23   20.19    4.56
  -2   4 -23   22.58    4.53
   2   4 -23   21.32    4.14
  -2   4 -23   19.32    4.46
   2   4 -23   18.84    4.55
   2   5  23   16.56    4.30
   2   5 -23   23.89    4.06
  -2   5 -23   19.83    4.22
   2   5 -23   33.88    4.55
  -2   5 -23   25.87    4.36
   2   6  23    8.07    3.90
   2   6 -23   11.34    3.57
  -2   6 -23   11.57    3.82
   2   6 -23   14.89    4.03
  -2   6 -23    6.80    3.92
   2   7  23   17.12    3.43
   2   7 -23    6.23    2.88
  -2   7 -23   10.37    3.30
   2   7 -23   16.33    3.55
  -2   7 -23    1.70    3.46
   2   8  23   16.09    2.85
  -2   8 -23    8.40    2.60
   2   0  24    9.64    4.42
  -2   0 -24   12.28    4.42
   2   0 -24    8.62    4.65
  -2   1 -24   16.33    4.46
   2   1 -24   22.05    4.34
   2   1  24   24.92    4.46
  -2   1 -24   23.43    4.70
   2  -1 -24   24.33    4.44
   2   1 -24   29.18    4.68
  -2  -1 -24   15.85    4.29
   2   2 -24   80.07    5.07
  -2   2 -24   84.32    5.40
   2   2 -24  102.32    5.55
  -2   2 -24   86.83    5.35
   2   2  24   89.77    5.27
   2   3  24    6.92    4.25
   2   3 -24    0.26    4.00
  -2   3 -24    0.69    4.13
   2   3 -24   -0.69    4.32
  -2   3 -24    3.17    4.27
   2   4  24   10.14    4.04
  -2   4 -24    4.97    4.03
   2   4 -24   10.66    3.70
   2   4 -24    1.46    4.17
  -2   4 -24    5.95    4.02
   2   5  24    6.77    3.70
  -2   5 -24    7.34    3.73
   2   5 -24   17.68    3.46
  -2   5 -24   12.53    3.78
   2   5 -24   13.07    3.94
   2   6  24   19.79    3.36
   2   6 -24   12.33    3.00
  -2   6 -24   18.64    3.38
  -2   6 -24   11.00    3.53
   2   6 -24   16.60    3.56
   2   7  24    1.83    2.80
  -2   7 -24   -3.57    2.81
  -2   0 -25   37.88    4.38
   2   0 -25   39.00    4.18
  -2   0 -25   40.70    4.35
   2   0 -25   44.06    4.45
   2   1 -25   59.94    4.61
  -2   1 -25   69.10    4.76
   2   1 -25   80.55    4.81
  -2   1 -25   68.94    4.72
   2   1  25   55.38    4.59
  -2   2 -25   25.65    4.17
   2   2 -25   25.86    3.94
   2   2  25   34.97    4.17
  -2   2 -25   37.94    4.30
   2   2 -25   28.81    4.34
  -2   3 -25   78.66    4.64
   2   3 -25   71.67    4.67
   2   3  25   64.48    4.42
   2   3 -25   55.53    4.13
  -2   3 -25   61.03    4.44
   2   4  25    3.43    3.55
   2   4 -25    7.87    3.82
  -2   4 -25   13.16    3.75
   2   4 -25    5.44    3.24
  -2   4 -25   13.40    3.54
   2   5  25   26.30    3.49
   2   5 -25   19.96    3.07
  -2   5 -25   27.47    3.44
  -2   5 -25   38.52    3.70
   2   5 -25   35.34    3.69
  -2   6 -25   13.98    2.88
  -2   0 -26   32.38    3.92
   2   0 -26   16.91    3.65
  -2   1 -26   17.32    3.71
   2   1 -26    7.47    3.75
   2  -1 -26   23.05    3.63
   2   1 -26   12.54    3.53
  -2   1 -26    8.29    3.73
  -2  -1 -26   21.13    3.79
   2   2 -26   30.62    3.85
  -2   2 -26   22.95    3.78
  -2   2 -26   21.37    3.79
   2   2 -26   18.13    3.53
   2   3  26   26.20    3.42
   2   3 -26   23.34    3.69
  -2   3 -26   23.90    3.57
  -2   3 -26   19.13    3.43
   2   3 -26   13.93    3.14
   2   4 -26   12.31    2.80
  -2   4 -26   14.14    3.18
   2   4 -26   21.78    3.34
  -2   4 -26   27.12    3.33
  -2   5 -26    6.24    2.71
  -2   0 -27    6.11    3.26
   2   0 -27    0.37    3.05
   2   1 -27    6.69    3.03
  -2   1 -27   19.52    3.31
  -2  -1 -27   14.63    3.27
   2  -1 -27   14.83    3.02
  -2   2 -27    8.34    3.01
   2  -2 -27    6.12    2.98
  -2   2 -27    6.93    2.99
  -2  -2 -27   12.19    3.18
   2   2 -27    2.59    2.67
  -2  -3 -27   11.14    2.89
   2  -3 -27    9.68    2.83
   2   3 -27    2.85    2.45
  -2   3 -27    5.25    2.75
  -2   4 -27    4.44    2.41
  -2   0 -28   15.79    2.62
  -2   1 -28    5.94    2.50
  -2  -1 -28    0.70    2.59
  -2  -2 -28   20.21    2.47
  -2   2 -28   14.37    2.37
  -3   0   0   -1.72    1.45
  -3   0   0   -0.85    1.36
   3   0   0    1.63    0.56
  -3   0   0    0.05    1.33
  -3   0   0   -0.84    1.36
  -3   0   0   -0.42    1.35
  -3  -1   0   42.22    2.02
  -3   1   0   41.98    1.76
  -3   1   0   42.73    1.90
  -3  -1   0   40.66    1.87
  -3  -1   0   35.48    2.23
  -3   1   0   37.69    2.05
  -3   2   0  207.45    5.54
  -3  -2   0  203.00    5.30
  -3   2   0  203.74    5.30
  -3  -2   0  188.53    5.60
  -3   2   0  212.31    5.35
  -3  -2   0  207.15    5.34
   3   2   0  193.80    5.43
  -3  -3   0 1216.55   30.02
  -3   3   0 1219.92   30.04
   3   3   0 1274.94   30.25
  -3   3   0 1271.67   30.30
  -3  -3   0 1194.89   30.03
  -3   3   0 1187.57   30.04
  -3   4   0   89.43    3.86
   3   4   0   89.29    3.94
  -3   5   0   56.27    2.27
  -3   5   0   57.66    3.79
   3   5   0   59.71    3.72
  -3   6   0    6.64    3.38
   3   7   0    5.79    3.77
  -3   7   0    8.56    3.82
  -3   7   0    3.12    3.68
   3   7   0    4.41    3.77
  -3   7   0    4.63    3.87
   3   8   0   70.16    5.02
  -3   8   0   68.91    4.62
   3   8   0   78.01    4.66
  -3   8   0   71.47    4.61
   3   9   0    1.25    4.54
  -3   9   0   -2.77    4.41
  -3   9   0   -1.90    4.52
   3   9   0    4.74    4.51
   3  10   0   45.52    5.00
  -3  10   0   45.88    4.92
  -3  10   0   43.21    4.88
   3  10   0   36.31    5.25
  -3  11   0    3.14    4.77
   3  11   0    8.62    5.04
   3  12   0   29.68    4.98
  -3  12   0   31.84    4.91
   3  12   0   19.53    4.20
  -3  12   0   26.63    4.50
  -3  13   0    0.19    3.72
   3  13   0    4.56    3.42
  -3  14   0   18.10    3.12
  -3   0  -1   -1.36    1.27
  -3   0   1   -0.14    1.55
   3   0   1   -1.60    1.03
  -3   0   1    1.15    1.50
  -3   0  -1   -1.49    0.88
  -3   0  -1   -1.68    1.51
  -3   0   1    0.05    1.45
  -3   0  -1   -1.02    1.35
   3   0   1   -0.44    0.89
  -3   0   1   -0.39    1.43
  -3   0  -1   -1.07    1.42
  -3   0  -1   -2.27    1.35
  -3  -1  -1  145.60    4.01
  -3   1  -1  138.10    3.99
   3   1   1  137.03    3.87
  -3   1   1  150.81    3.88
  -3   1   1  143.76    4.10
  -3  -1  -1  148.07    4.16
  -3  -1   1  149.08    4.15
  -3   1  -1  140.52    4.00
  -3   1   1  145.99    3.95
  -3   1   1  152.80    3.99
  -3  -1   1  142.81    3.99
  -3   1  -1  151.84    4.00
  -3  -1   1  143.87    3.92
   3   1   1  139.75    3.90
  -3   1   1  148.87    3.89
   3   2  -1  182.82    4.94
  -3   2  -1  173.93    5.14
  -3   2   1  185.85    5.13
  -3  -2  -1  184.06    4.97
  -3  -2   1  165.71    5.24
  -3   2   1  184.14    4.84
  -3  -2   1  189.96    4.84
  -3   2  -1  182.80    4.91
  -3   2   1  177.31    5.07
   3   2   1  169.99    5.10
  -3   3  -1  995.04   25.17
  -3   3  -1 1003.40   24.93
  -3   3   1 1013.33   24.90
  -3  -3   1 1017.01   24.89
   3   3  -1 1014.31   25.08
  -3   3   1 1022.55   25.14
  -3   3   1  978.44   24.90
  -3   4   1  229.26    6.60
   3   4  -1  221.62    6.42
  -3   4  -1  234.49    5.90
  -3   4  -1  236.28    6.57
  -3   4  -1  236.15    5.76
  -3  -4  -1  218.68    5.69
  -3   4   1  216.25    5.75
  -3   4   1  232.72    6.51
  -3   5  -1   15.50    3.31
   3   5  -1   13.06    3.11
  -3   5   1   14.36    3.13
  -3   6   1   69.71    4.07
   3   6   1   67.60    4.21
   3   6  -1   61.24    4.04
  -3   6  -1   56.27    4.12
  -3   6   1   65.99    4.17
   3   7   1   10.16    3.93
  -3   7   1    4.78    3.80
   3   7   1   11.85    3.76
  -3   7   1    5.52    3.71
  -3   7  -1    4.89    3.88
  -3   8  -1   87.45    5.13
   3   8  -1   87.96    5.04
  -3   8  -1   93.26    5.24
   3   8   1   92.63    5.14
  -3   8   1   80.56    5.02
   3   8  -1   86.28    5.09
  -3   8  -1   91.21    4.98
   3   8   1   88.69    4.91
  -3   8   1   89.33    5.04
  -3   9  -1    8.77    4.55
   3   9   1    7.53    4.72
   3   9  -1    7.70    4.67
  -3   9   1   10.03    4.55
   3   9   1    6.89    4.27
  -3   9  -1    8.91    4.37
   3   9  -1    6.44    4.58
  -3   9   1    3.49    4.47
  -3  10  -1   17.53    4.85
   3  10  -1   16.34    4.98
  -3  10  -1   11.47    4.60
  -3  10   1   13.92    4.62
   3  10  -1   13.35    4.93
   3  10   1   12.27    4.99
  -3  10   1   15.72    4.77
   3  10   1   21.30    4.93
   3  11  -1   15.26    4.15
  -3  11  -1   18.66    4.48
  -3  11  -1   15.04    4.67
   3  11   1   22.13    5.25
  -3  11   1   17.34    4.91
   3  11  -1   15.86    4.97
   3  12  -1    5.65    3.82
  -3  12  -1    0.08    4.07
  -3  12   1    2.29    4.11
   3  12   1    7.16    3.95
  -3  12  -1   11.60    4.70
   3  12  -1    5.00    4.95
  -3  13  -1   12.45    3.87
  -3  13   1    6.72    3.81
   3  13  -1    1.30    3.45
   3  13   1   10.72    3.42
  -3  14  -1   -3.58    2.91
  -3  14   1   -2.37    2.99
   3   0   2    1.51    1.53
  -3   0   2    2.13    0.89
  -3   0  -2    1.06    1.32
  -3   0   2    1.11    0.99
  -3   0   2    2.52    1.82
  -3   0   2    4.00    1.76
  -3   0   2    1.87    1.72
  -3   0   2    0.37    1.50
  -3   0  -2    0.86    1.47
  -3  -1   2  120.09    3.98
  -3   1   2  135.46    4.01
   3  -1   2  133.97    3.88
  -3  -1  -2  139.64    3.81
  -3   1  -2  130.60    3.79
   3   1  -2  127.52    3.51
  -3   1   2  128.35    3.82
  -3  -1  -2  132.76    3.73
   3  -1  -2  139.07    3.71
  -3  -1   2  125.74    3.80
  -3  -2  -2   17.00    1.85
   3   2   2   16.04    2.17
  -3   2   2   18.78    2.22
   3   2   2   18.52    2.23
  -3   2   2   16.39    2.23
   3   2  -2   15.50    1.96
  -3  -2   2   15.92    1.55
  -3   2  -2   10.35    2.36
  -3   2   2   16.04    2.31
   3   3  -2 1318.91   32.88
  -3   3  -2 1296.61   32.93
  -3   3   2 1366.20   32.91
   3   3   2 1311.46   32.92
  -3   3   2 1332.04   32.91
   3   3   2 1306.43   32.92
   3   4  -2  166.22    5.45
  -3   4  -2  168.01    5.66
   3   4   2  165.77    5.68
  -3   4   2  186.94    5.55
   3   4   2  176.94    5.58
  -3   4   2  187.11    5.55
  -3  -4   2  179.12    4.71
  -3   4   2  182.27    4.75
  -3   5  -2  146.77    5.21
  -3   5   2  158.65    5.22
   3   5   2  146.18    5.29
  -3   6  -2  207.15    6.82
   3   6  -2  216.85    6.71
  -3   6   2  220.50    6.68
   3   6   2  211.89    6.88
   3   6   2  212.85    6.78
  -3   6   2  210.41    6.76
  -3   7  -2   92.33    4.78
  -3   7   2   99.50    4.64
   3   7   2   92.73    4.87
  -3   7   2   93.83    4.75
   3   7   2  100.15    4.81
  -3   8   2    3.36    3.98
   3   8   2    4.91    4.11
  -3   8  -2    9.61    4.12
   3   8  -2    8.14    4.31
  -3   8  -2    4.83    4.19
   3   8   2    1.13    4.32
  -3   8   2    3.04    4.12
  -3   9   2   41.86    4.75
   3   9   2   48.21    4.75
  -3   9  -2   44.67    4.59
   3   9  -2   46.76    5.16
   3   9  -2   50.77    4.94
  -3   9  -2   43.79    4.74
  -3   9   2   52.05    4.83
   3   9   2   47.40    5.07
   3  10  -2   12.16    4.93
  -3  10   2   18.81    4.82
   3  10   2   12.54    4.79
  -3  10  -2   14.36    4.96
  -3  10  -2    7.92    4.68
   3  10  -2   18.84    5.03
   3  10  -2    3.02    4.12
   3  10   2   14.84    5.15
  -3  10   2   12.56    4.96
  -3  11  -2    4.44    4.67
   3  11  -2    5.91    5.01
   3  11  -2    5.83    4.82
  -3  11  -2    9.76    4.72
  -3  11   2   10.27    5.04
   3  11   2    5.46    5.06
   3  11  -2    5.85    4.20
  -3  11  -2   19.61    4.43
  -3  12  -2   11.75    4.58
   3  12  -2    8.89    4.76
   3  12  -2    9.13    3.87
  -3  12  -2   12.42    4.36
   3  12   2    0.62    3.85
  -3  12  -2    1.53    4.55
   3  12  -2   12.83    4.84
  -3  13   2   27.07    3.86
  -3  13  -2   36.20    4.03
   3  13   2   35.25    3.74
  -3  14   2   12.58    3.09
  -3 -14  -2    2.21    3.46
  -3 -14   2    7.94    3.37
  -3   0   3    0.43    1.53
  -3   0  -3   -1.13    1.55
   3   0   3    1.61    1.83
  -3   0   3    1.04    1.34
  -3   0   3   -1.70    1.93
  -3   0  -3    0.80    1.67
   3   1  -3   36.19    1.82
  -3   1  -3   37.23    2.30
  -3   1   3   37.59    1.95
  -3  -1   3   34.48    1.86
  -3   1   3   41.03    1.97
  -3   1   3   37.28    2.52
   3  -1  -3   36.93    2.25
  -3  -1  -3   35.36    2.25
   3  -1   3   36.25    2.49
  -3  -1  -3   33.79    1.97
  -3  -1   3   33.99    2.67
  -3   2  -3  116.79    4.14
   3   2  -3  131.36    3.94
   3   2  -3  126.33    4.01
  -3   2  -3  129.64    4.20
  -3  -2  -3  139.85    3.66
  -3   2   3  134.62    4.05
  -3   2   3  134.63    4.20
   3   2   3  122.31    4.28
  -3   3   3  339.63    8.77
   3   3   3  325.55    8.80
   3   3   3  336.07    8.85
  -3   3   3  346.84    8.79
  -3   3  -3  333.92    8.84
   3   3  -3  328.92    8.76
  -3  -3   3  324.01    8.27
  -3   4   3   80.58    3.73
   3   4   3   76.98    3.65
  -3   4  -3   77.71    3.74
   3   4  -3   79.30    3.59
   3   4   3   76.76    3.78
  -3   4   3   81.58    3.70
  -3   5  -3  165.58    5.52
  -3   5   3  166.99    5.58
   3   5   3  166.84    5.66
   3   5  -3  168.73    5.54
  -3   5   3  157.38    5.63
   3   5   3  172.00    5.54
   3   6   3   50.24    4.04
  -3   6   3   51.16    4.00
   3   6  -3   55.17    3.89
  -3   6   3   54.42    3.92
   3   6   3   59.02    3.85
   3   7   3   68.00    4.34
  -3   7   3   63.78    4.32
  -3   7   3   59.50    4.10
   3   7   3   57.40    4.39
   3   7  -3   66.50    4.31
  -3   7  -3   65.81    4.43
  -3   8   3   10.48    4.12
   3   8   3   11.61    4.21
   3   8   3    4.62    4.05
  -3   8   3   13.58    4.14
   3   8  -3    6.16    3.98
  -3   8  -3    8.01    4.23
  -3   9  -3   24.69    4.72
   3   9  -3   29.20    4.98
  -3   9  -3   32.96    4.77
   3   9  -3   28.34    4.25
   3   9  -3   32.44    4.92
   3   9   3   40.16    4.67
  -3   9   3   37.20    4.82
  -3   9  -3   28.31    4.63
  -3   9   3   41.06    4.82
   3   9   3   35.36    5.03
  -3  10  -3    0.40    4.85
   3  10  -3   -0.25    5.12
  -3  10  -3    1.11    4.58
   3  10  -3   -2.10    4.26
  -3  10  -3    5.40    4.85
   3  10  -3    4.14    4.93
   3  10   3    1.09    4.66
  -3  10   3    4.53    4.56
   3  11  -3    3.80    3.98
  -3  11  -3    7.97    4.17
   3  11  -3    2.33    4.98
  -3  11  -3    8.16    4.82
  -3  11  -3    5.95    4.71
   3  11  -3   12.04    5.04
  -3  12  -3    9.59    4.64
   3  12  -3   16.00    4.71
   3  12  -3   13.38    4.87
  -3  12  -3   14.82    4.64
   3  12  -3   12.97    4.04
  -3  12  -3   17.36    4.24
  -3  13  -3   19.67    4.19
   3  13  -3   23.09    4.44
   3  13   3   21.32    3.58
  -3  13   3   23.36    3.84
  -3  13  -3   23.36    3.94
   3  13  -3   14.43    3.42
  -3 -14  -3    2.76    3.22
  -3 -14   3    7.93    3.17
  -3   0   4   -1.11    2.25
  -3   0  -4    1.06    2.05
  -3   0   4    0.75    1.78
   3   0   4    1.01    2.40
  -3   0   4    0.38    1.52
  -3   0  -4    0.17    1.58
  -3   1  -4 1920.79   47.35
   3  -1  -4 1913.71   47.34
  -3  -1  -4 1956.09   47.35
  -3  -1  -4 1878.98   47.25
   3  -1   4 1883.07   47.38
  -3  -1   4 1881.16   47.29
  -3   1   4 1920.88   47.34
   3   1  -4 1946.20   47.30
  -3   1   4 1915.00   47.23
  -3   1   4 1929.58   47.26
  -3   2  -4  202.62    5.74
   3   2  -4  198.37    5.61
  -3   2   4  199.03    5.56
   3  -2   4  189.87    5.87
  -3  -2  -4  205.17    5.14
  -3  -2  -4  199.99    5.73
   3  -2  -4  196.79    5.78
  -3   2  -4  179.86    5.75
   3   2  -4  195.56    5.53
  -3   2   4  194.99    5.26
   3   3   4  391.23   10.30
  -3   3   4  399.16   10.32
  -3   3  -4  380.89   10.27
   3   3  -4  387.45   10.17
   3   3  -4  396.79   10.24
  -3   3  -4  389.10   10.40
  -3   4   4   95.23    4.15
   3   4   4   96.80    4.18
   3   4   4   98.86    4.01
  -3   4   4   91.13    4.13
  -3   4  -4   98.08    4.18
   3   4  -4   91.93    3.82
   3   5   4  200.84    6.75
  -3   5   4  211.45    6.70
  -3   5  -4  226.07    6.74
   3   5  -4  218.36    6.64
   3   5   4  221.35    6.64
  -3   5   4  220.31    6.74
   3   6  -4   19.41    3.42
  -3   6   4   23.19    3.56
   3   6   4   20.99    3.68
  -3   6   4   19.05    3.64
   3   6   4   19.32    3.60
   3   7   4   71.95    4.53
  -3   7   4   78.82    4.37
  -3   7   4   72.42    4.55
   3   7   4   78.79    4.56
   3   7  -4   62.36    4.35
  -3   7  -4   73.85    4.32
  -3   8   4   27.71    4.50
   3   8   4   22.35    4.61
  -3   8  -4   28.32    4.60
   3   8  -4   31.49    3.96
   3   8   4   23.99    4.24
  -3   8   4   30.81    4.38
   3   8  -4   28.19    4.27
   3   9  -4   69.83    4.86
  -3   9  -4   80.59    5.13
  -3   9   4   90.63    5.17
   3   9   4   88.03    5.39
   3   9  -4   78.36    5.59
  -3   9  -4   79.63    5.37
  -3   9  -4   80.10    5.59
  -3  10  -4   29.86    4.56
   3  10  -4   21.23    4.12
   3  10  -4   34.77    5.26
  -3  10  -4   30.24    4.95
   3  10  -4   28.15    5.19
  -3  10  -4   26.05    5.21
  -3  11  -4    8.13    4.53
   3  11  -4    1.60    4.00
  -3  11  -4    7.37    4.63
   3  11  -4   -3.13    4.98
  -3  11  -4    5.96    4.70
   3  11  -4    6.86    5.01
   3  12  -4   15.88    4.82
  -3  12  -4    2.69    4.42
   3  12  -4   -0.84    3.75
  -3  12  -4    3.10    4.14
   3  12  -4   10.39    4.63
  -3  12  -4    8.67    4.50
  -3  13  -4    8.39    3.65
   3  13   4   12.92    3.39
  -3  13   4    2.97    3.70
  -3  13  -4    9.62    3.99
   3  13  -4   17.38    4.28
  -3 -14   4    7.11    3.10
  -3 -14  -4    4.36    3.17
  -3   0  -5    1.60    2.42
  -3   0  -5    1.97    1.58
  -3   0   5   -0.94    1.56
   3   0   5    3.14    2.86
  -3   0   5   -1.36    2.11
  -3   0   5   -0.65    2.63
  -3   1  -5  616.98   15.68
   3  -1   5  626.87   15.73
  -3  -1   5  607.11   15.59
  -3  -1   5  611.02   15.47
  -3  -1  -5  620.77   15.49
  -3   1   5  633.92   15.52
  -3  -1  -5  622.95   15.47
   3   1  -5  615.76   15.62
   3  -1  -5  621.31   15.67
  -3  -1  -5  611.21   15.68
  -3   1   5  623.36   15.64
   3  -2  -5 1367.14   33.60
  -3  -2  -5 1374.80   33.60
   3   2  -5 1400.47   33.54
  -3   2  -5 1342.29   33.62
  -3   2   5 1344.95   33.33
  -3  -2  -5 1338.57   33.31
  -3   2   5 1336.63   33.36
   3  -2   5 1350.20   33.64
   3   3  -5   30.54    2.64
  -3   3   5   34.33    1.69
  -3   3  -5   30.32    3.04
   3   3  -5   34.23    2.99
  -3   3   5   34.36    2.49
  -3   3  -5   29.97    2.88
  -3   4  -5  239.39    6.94
   3   4  -5  248.97    6.88
   3   5  -5   67.93    3.94
  -3   5  -5   68.10    4.16
   3   5  -5   73.86    3.56
  -3   5  -5   71.95    3.99
   3   6   5   41.50    3.95
  -3   6  -5   50.63    3.75
   3   6  -5   48.75    3.55
   3   6  -5   47.62    3.83
  -3   6   5   44.67    3.80
   3   7  -5   25.83    3.44
  -3   7  -5   31.91    3.85
  -3   7  -5   26.25    3.95
   3   7  -5   27.81    4.00
   3   7   5   32.16    4.12
  -3   7   5   25.07    4.14
   3   8  -5   80.82    4.64
  -3   8  -5   86.84    4.96
  -3   8   5   82.08    5.24
   3   8   5   84.27    5.26
  -3   8  -5   80.45    4.85
   3   8  -5   86.37    4.94
   3   9  -5   29.99    4.15
  -3   9  -5   32.62    4.52
  -3   9  -5   29.51    4.89
   3   9  -5   27.46    4.69
   3  10  -5   15.54    5.21
  -3  10  -5   17.03    4.89
  -3  10  -5   19.28    4.43
   3  10  -5   16.49    4.29
  -3  10  -5   19.33    4.92
   3  10  -5   22.74    5.08
   3  11  -5    9.25    4.03
  -3  11  -5    0.97    4.45
   3  11  -5    1.81    4.95
  -3  11  -5   14.04    4.97
   3  12  -5    3.16    4.71
  -3  12  -5    0.22    4.40
  -3  12  -5    6.37    4.44
   3  12  -5    4.59    4.58
  -3  12  -5    5.77    4.20
   3  12  -5    2.90    3.74
   3  13  -5    2.81    4.14
  -3  13  -5    4.12    3.94
  -3  13  -5    6.19    3.47
   3  13   5    0.37    3.34
  -3  13   5   10.13    3.65
  -3 -14  -5    1.22    2.82
   3   0   6    5.07    2.94
  -3   0   6    0.85    2.32
  -3   0  -6   -1.33    2.52
  -3   1  -6 1079.52   26.16
  -3   1   6 1053.69   26.07
   3   1   6 1039.31   26.21
  -3  -1  -6 1039.43   25.91
  -3  -1   6 1032.32   25.89
   3   1  -6 1056.20   26.07
  -3  -1  -6 1057.27   26.16
   3  -1  -6 1035.14   26.18
   3  -1   6 1039.48   26.20
  -3  -1   6 1080.43   26.07
  -3  -1  -6 1025.71   25.91
  -3  -2  -6   76.15    3.72
   3  -2  -6   73.39    3.54
  -3   2  -6   74.03    3.36
   3   2  -6   69.57    3.33
  -3  -2   6   69.92    3.33
  -3   2   6   72.84    2.54
   3  -2   6   75.10    3.82
  -3   3   6   57.82    2.81
   3   3  -6   56.41    3.29
  -3   3  -6   56.19    3.60
  -3   3   6   50.84    1.84
  -3   3  -6   48.13    3.46
   3   3  -6   53.87    3.04
  -3   3   6   55.71    1.91
  -3   4  -6  156.24    5.23
  -3   4  -6  145.43    5.30
   3   4  -6  148.40    5.17
  -3   5  -6   77.66    4.05
   3   5  -6   78.89    3.78
   3   5  -6   69.77    4.07
  -3   5  -6   79.38    4.13
  -3   6  -6   55.36    3.97
  -3   6  -6   50.26    4.03
   3   6  -6   48.36    3.63
  -3   7  -6   63.53    4.29
  -3   7  -6   62.00    4.65
   3   7  -6   67.87    4.49
   3   7  -6   66.53    4.03
   3   8  -6   50.45    4.73
  -3   8  -6   57.60    4.66
  -3   8  -6   52.90    4.24
   3   8  -6   49.44    4.28
  -3   9  -6    6.18    4.42
   3   9  -6    5.24    3.88
  -3   9  -6    1.72    4.79
   3   9  -6   -5.30    4.64
  -3  10  -6   -1.96    4.33
   3  10  -6    2.19    4.17
  -3  10  -6   -1.52    5.10
   3  10  -6   10.80    5.29
  -3  10  -6    6.05    4.66
   3  11  -6   18.44    4.04
  -3  11  -6   24.57    4.62
  -3  11  -6   22.68    4.94
   3  11  -6   12.46    5.24
  -3  12  -6   15.25    4.41
   3  12  -6    9.00    4.66
   3  12  -6   -1.61    4.59
  -3  12  -6    5.48    4.45
  -3  12  -6   11.31    4.15
   3  12  -6    2.84    3.56
   3  13  -6    4.49    4.03
  -3  13  -6   -1.63    3.79
   3  13  -6    0.36    3.91
  -3  13  -6    6.02    3.83
  -3  13  -6    2.45    3.36
   3  13   6   -2.20    3.23
  -3 -14  -6    5.42    2.68
  -3   0  -7    0.62    2.77
  -3   0   7   -1.61    2.55
   3   0   7   -0.71    3.18
  -3  -1  -7   61.60    3.41
   3  -1  -7   65.40    3.44
  -3   1   7   64.55    3.29
  -3   1   7   68.78    3.26
   3   1   7   60.21    3.76
  -3  -1   7   60.02    3.22
   3  -1   7   62.96    3.75
  -3  -1  -7   63.43    2.44
  -3  -1  -7   69.91    2.35
  -3  -1   7   67.53    2.25
   3   1  -7   67.99    3.10
  -3   1  -7   63.54    3.31
   3   2  -7  162.81    5.20
  -3   2  -7  162.58    5.23
  -3  -2   7  177.07    5.19
  -3  -2  -7  166.95    5.53
   3  -2  -7  164.01    5.50
   3  -2   7  163.69    5.45
   3   3  -7   21.49    2.91
  -3   3  -7   18.82    3.22
   3   3  -7   22.09    3.06
  -3   3   7   23.48    2.45
   3   4  -7   39.80    3.49
  -3   4  -7   40.63    3.58
  -3   4  -7   37.06    3.52
  -3   5  -7   63.62    3.86
   3   5  -7   60.28    3.61
   3   5  -7   53.32    3.87
  -3   6  -7    3.72    3.80
   3   6  -7    2.01    3.20
  -3   6  -7    1.46    3.27
  -3   7  -7   11.06    4.22
   3   7  -7    9.59    3.86
  -3   7  -7    7.47    3.56
   3   7  -7   11.94    3.69
  -3   8  -7   20.14    4.51
   3   8  -7   26.66    4.45
   3   8  -7   29.08    4.12
  -3   8  -7   20.60    3.94
   3   9  -7    5.53    4.13
  -3   9  -7   10.48    4.37
   3   9  -7   10.78    4.65
  -3   9  -7   11.59    4.96
  -3  10  -7   13.02    4.83
   3  11  -7    0.69    3.86
  -3  11  -7   13.76    4.42
  -3  11  -7   13.28    4.92
   3  11  -7   12.96    5.21
   3  12  -7    9.84    4.57
  -3  12  -7    7.77    4.38
   3  12  -7    2.76    3.48
  -3  12  -7   12.28    4.39
   3  12  -7   17.37    4.66
  -3  12  -7   14.93    4.10
   3  13  -7    2.03    3.81
  -3  13  -7   -3.78    3.65
  -3  13  -7    4.24    3.35
   3  13  -7    5.61    3.97
  -3  13  -7    4.32    3.69
  -3   0  -8    0.75    3.09
   3   0   8   -0.16    3.01
  -3   0   8    2.69    2.61
  -3   1   8   72.68    3.54
   3   1   8   71.76    3.68
  -3   1   8   72.12    3.32
   3  -1  -8   65.63    3.89
  -3  -1  -8   69.68    3.60
  -3  -1  -8   67.24    2.50
  -3  -1   8   65.22    3.47
   3  -1   8   71.09    3.95
  -3   1  -8   71.73    3.50
   3   1  -8   77.97    3.50
  -3  -1   8   72.41    2.18
  -3  -1  -8   70.98    2.31
  -3  -2   8    6.06    2.89
   3  -2   8    4.63    3.43
   3   2  -8    5.46    2.65
  -3  -2   8    6.56    1.80
   3  -3   8  108.59    4.81
  -3   3  -8  108.60    4.59
  -3  -3  -8  113.66    4.72
   3   3  -8  119.00    4.50
  -3   3  -8  116.08    4.72
  -3   3   8  121.33    3.93
   3   4  -8  142.58    4.94
  -3   4  -8  147.71    5.02
   3   4  -8  135.38    5.09
  -3   4  -8  132.73    5.21
   3   5  -8    5.59    3.33
   3   5  -8    2.17    3.25
  -3   5  -8    2.09    3.45
   3   6  -8   71.97    4.16
  -3   6  -8   69.55    4.53
  -3   6  -8   74.74    4.45
   3   6  -8   75.91    4.36
   3   7  -8   96.61    4.69
  -3   7  -8   90.12    4.92
  -3   7  -8   96.19    5.30
   3   7  -8   87.06    5.05
   3   8  -8    6.00    4.00
  -3   8  -8    2.07    4.19
   3   8  -8    5.53    4.40
  -3   8  -8    5.35    4.30
  -3   9  -8   37.40    4.80
  -3   9  -8   33.53    4.81
   3   9  -8   19.52    4.09
   3   9  -8   19.59    4.83
  -3  10  -8    7.50    4.68
   3  11  -8   28.49    5.28
  -3  11  -8   22.57    4.78
  -3  11  -8   23.06    4.85
   3  11  -8   27.91    5.00
   3  11  -8   24.43    3.99
  -3  11  -8   27.09    4.48
   3  12  -8   10.60    4.47
  -3  12  -8    5.60    4.30
  -3  12  -8   -2.88    3.66
  -3  12  -8   -0.28    4.27
   3  12  -8    2.19    4.51
  -3  13  -8    7.90    3.27
  -3 -13  -8    7.47    3.22
   3  13  -8    8.00    3.79
  -3  13  -8   11.63    3.61
  -3  13  -8   14.73    3.63
   3  13  -8    2.20    3.73
  -3   0   9    1.80    2.84
   3   0   9    1.13    3.46
  -3   0   9   -1.37    2.85
  -3  -1  -9    4.41    1.61
   3  -1   9    1.56    3.48
  -3  -1   9    5.82    3.01
  -3   1   9    9.94    3.02
   3   1   9   10.16    3.29
  -3   1   9    8.48    2.75
   3   1  -9    5.16    2.99
   3  -2   9   85.07    4.47
  -3   2  -9   87.16    4.11
   3   2   9   90.52    4.25
  -3  -2   9   88.47    3.92
  -3   3  -9   10.79    3.15
   3  -3  -9    8.22    3.63
  -3  -3  -9    6.22    3.58
  -3   4  -9  190.87    6.19
   3   4  -9  195.43    6.02
   3   4  -9  193.54    6.31
  -3   4  -9  182.31    6.42
   3   5  -9   26.42    3.33
  -3   5  -9   29.39    3.52
  -3   5  -9   30.02    3.96
   3   6  -9    7.39    3.43
  -3   6  -9    4.52    3.80
   3   6  -9   11.27    3.89
  -3   6  -9    4.69    4.00
  -3   7  -9   30.95    4.40
   3   7  -9   35.47    4.10
   3   7  -9   35.02    4.52
  -3   7  -9   32.36    4.48
  -3   8  -9   32.76    4.59
   3   8  -9   29.27    4.15
   3   8  -9   29.14    4.52
  -3   8  -9   29.28    4.86
   3   9  -9   12.32    4.07
  -3   9  -9   14.02    4.51
  -3   9  -9    8.43    4.58
   3   9  -9   11.26    4.71
   3  10  -9   22.97    4.14
  -3  10  -9   29.14    4.48
  -3  10  -9   27.42    5.17
   3  10  -9   28.34    4.89
   3  11  -9   14.35    4.94
  -3  11  -9   16.99    4.86
  -3  11  -9   18.85    4.79
   3  11  -9   22.67    5.17
   3  11  -9   11.07    3.80
  -3  11  -9   16.49    4.35
  -3  12  -9    1.78    3.68
   3  12  -9    4.77    4.38
  -3  12  -9    1.07    4.08
   3  12  -9   -1.90    4.42
  -3  12  -9    1.98    4.19
  -3  13  -9   13.07    3.39
   3  13  -9    7.03    3.60
  -3 -13  -9    6.18    2.81
  -3  13  -9    6.99    3.43
   3  13  -9    4.17    3.58
  -3  13  -9    1.55    3.05
  -3   0  10    0.02    2.90
   3   0  10    0.07    3.53
  -3   0  10    0.03    2.99
  -3  -1  10   58.62    3.58
   3  -1  10   51.21    3.93
   3   1  10   47.87    3.91
  -3   1  10   55.47    3.63
   3  -1 -10   58.33    3.94
  -3  -1 -10   59.22    3.79
  -3   1  10   51.94    3.24
  -3   1 -10   54.72    3.57
  -3   2  10   73.68    4.06
  -3  -2  10   83.70    4.01
   3  -2 -10   85.81    4.30
  -3  -2 -10   88.02    4.52
  -3   2 -10   91.05    4.17
   3   2 -10   86.43    3.83
   3  -3  10   85.10    4.65
  -3   3 -10   97.94    4.22
   3  -3 -10   91.63    4.65
  -3  -3 -10   85.52    4.53
   3   3 -10   89.07    4.21
  -3   4 -10   50.92    3.71
   3   4 -10   41.57    3.98
   3   4 -10   49.03    3.69
  -3   5 -10    9.75    3.93
   3   5 -10   11.49    3.66
   3   5 -10   12.67    3.49
  -3   5 -10   14.28    3.48
   3   6 -10   28.66    4.05
  -3   6 -10   24.88    4.31
   3   6 -10   29.08    3.81
  -3   6 -10   30.91    3.98
   3   7 -10   43.80    4.19
  -3   7 -10   51.41    4.43
  -3   7 -10   49.41    4.67
   3   7 -10   44.31    4.67
   3   8 -10   17.89    4.57
  -3   8 -10   16.56    4.69
   3   8 -10   10.75    3.92
  -3   8 -10   16.20    4.44
   3   9 -10   38.46    5.05
  -3   9 -10   36.14    5.25
   3   9 -10   34.81    4.34
  -3   9 -10   28.50    4.55
   3  10 -10    8.49    3.98
   3  10 -10   16.51    4.74
  -3  10 -10    1.94    4.80
  -3  10 -10    8.84    4.40
  -3  11 -10   45.42    4.96
   3  11 -10   47.64    5.26
   3  11 -10   37.22    4.05
  -3  11 -10   34.76    4.53
   3  11 -10   34.81    5.02
  -3  11 -10   39.57    5.02
  -3  12 -10   26.51    4.27
   3  12 -10   32.32    4.43
  -3  12 -10   22.12    4.23
   3  12 -10   17.58    4.40
  -3  12 -10   25.97    3.88
   3  13  10    3.77    3.41
   3  13 -10    3.11    3.31
  -3  13 -10    2.72    3.22
  -3  13 -10    4.01    3.29
   3  13 -10    5.12    3.42
   3   0 -11   -2.77    3.59
  -3   0 -11   -0.92    3.60
  -3   0  11   -2.25    2.89
  -3   0  11   -4.84    3.13
  -3  -1  11    4.90    3.30
   3  -1 -11    5.37    3.74
  -3  -1 -11    7.52    3.47
  -3   1  11    5.22    2.88
  -3   1 -11    6.11    3.16
  -3   1  11    4.03    3.18
   3   2  11  190.94    6.27
   3  -2  11  185.19    6.31
   3  -2 -11  179.84    6.35
  -3  -2 -11  190.64    6.32
  -3   2 -11  173.64    6.02
   3   2 -11  185.46    6.00
   3  -3 -11   10.91    3.82
  -3  -3 -11    9.18    3.80
   3  -3  11    6.95    3.85
  -3   3 -11    9.04    3.62
   3   3 -11   10.70    3.22
   3   3  11   10.15    3.81
  -3   4 -11    4.44    3.52
   3   4 -11   -1.08    3.41
  -3   4 -11    6.79    3.82
   3   5 -11    3.86    3.52
  -3   5 -11   13.74    3.50
  -3   5 -11   13.19    4.27
   3   5 -11    8.85    4.00
  -3   6 -11   90.88    4.84
   3   6 -11   99.91    4.82
   3   6 -11   89.52    5.18
  -3   6 -11   95.20    5.11
   3   7 -11   25.93    4.66
  -3   7 -11   23.26    4.92
   3   7 -11   19.37    4.16
  -3   7 -11   22.67    4.10
  -3   8 -11   17.45    5.01
   3   8 -11   13.50    4.77
   3   8 -11    3.27    4.13
  -3   8 -11    8.55    4.46
   3   9 -11    0.08    4.76
  -3   9 -11    5.22    5.07
   3  10 -11   32.28    4.84
  -3  10 -11   32.38    5.13
  -3  10 -11   36.68    4.58
   3  10 -11   27.61    4.07
  -3  11 -11    3.44    4.42
  -3  11 -11   -2.15    4.47
   3  11 -11    6.66    4.78
  -3  11 -11    5.36    3.94
  -3  12 -11   13.71    3.64
  -3  12 -11   20.50    4.00
   3  12 -11   19.48    4.16
   3  12 -11   18.37    4.23
  -3  12 -11   20.88    4.09
   3  13 -11    6.18    3.12
  -3  13 -11    6.32    3.08
  -3  13  11    5.87    3.04
   3  13  11    3.20    3.28
   3   0  12   -3.07    3.78
  -3   0  12   -2.84    3.05
   3   0 -12    0.04    3.69
  -3   0 -12   -1.93    3.80
   3   1  12  102.16    4.78
   3  -1  12  106.96    4.91
   3  -1 -12  106.40    4.72
  -3  -1 -12  110.50    4.98
  -3   1 -12  111.57    4.63
   3  -2  12   57.53    4.13
  -3   2 -12   51.90    3.94
   3   2 -12   60.98    3.74
  -3  -2 -12   56.29    4.35
   3  -2 -12   54.51    4.23
  -3   2  12   53.56    3.92
   3   2  12   59.46    4.34
  -3   3 -12   74.16    4.32
   3   3 -12   78.52    4.21
   3  -3  12   78.91    4.71
  -3  -3 -12   75.94    4.65
   3  -3 -12   76.31    4.45
   3   3  12   81.17    4.62
  -3   3  12   78.20    4.42
   3   4 -12   98.38    4.89
  -3   4 -12  104.60    5.03
  -3   4 -12  101.13    4.74
   3   4 -12  106.96    4.64
   3   4  12  103.88    5.30
   3   5 -12   85.88    4.73
  -3   5 -12   86.91    4.78
  -3   5 -12   86.30    4.85
   3   5 -12   86.24    4.96
  -3   6 -12   35.03    4.59
   3   6 -12   26.68    4.56
   3   6 -12   26.08    4.17
  -3   6 -12   32.12    4.16
   3   7 -12   21.87    4.71
  -3   7 -12   27.95    4.79
  -3   7 -12   21.99    4.42
   3   7 -12   23.26    4.10
  -3   8 -12    0.33    4.64
   3   8 -12   -0.31    4.66
   3   8 -12   -3.13    4.01
  -3   8 -12    0.87    4.51
  -3   9 -12   34.77    4.94
   3   9 -12   32.62    4.76
   3  10 -12   17.24    3.89
  -3  10 -12   23.51    4.57
  -3  10 -12   13.07    4.79
   3  11 -12   12.41    4.76
  -3  11 -12   16.14    4.38
  -3  11 -12    7.96    4.33
  -3  11 -12    6.45    3.96
   3  12 -12    6.61    3.90
  -3  12 -12    5.46    3.68
  -3  12 -12   11.42    3.36
   3  12  12    3.63    3.96
  -3  12  12    5.07    3.57
   3  12 -12    5.19    3.95
  -3  12 -12   -3.86    3.73
  -3  13 -12    0.47    2.66
   3  13  12   -2.17    2.97
   3   0 -13   -2.92    3.89
  -3   0 -13   -0.10    3.77
   3   0  13   -3.49    4.03
  -3   0  13    0.53    3.45
   3  -1 -13   90.22    4.81
  -3  -1 -13   96.05    4.65
   3   1  13   88.67    4.83
   3  -1  13   88.34    4.86
  -3  -1  13   85.30    4.37
  -3   1  13   82.20    4.41
   3  -2  13  156.93    6.04
  -3  -2  13  147.32    5.50
   3  -2 -13  146.50    6.01
  -3  -2 -13  154.31    5.79
   3   2  13  151.55    5.81
  -3   2  13  150.23    5.61
  -3   2 -13  152.40    5.67
   3   3 -13   17.43    3.51
  -3   3 -13   19.61    3.47
  -3   3  13   28.39    3.81
   3   3  13   26.38    4.24
  -3  -3 -13   23.20    4.10
   3  -3 -13   28.51    4.23
   3  -3  13   23.82    4.26
   3   4 -13   10.65    4.06
  -3   4 -13   13.27    4.14
  -3   4  13   14.52    3.99
   3   4  13   11.80    4.18
  -3   4 -13   20.07    3.68
   3   4 -13   15.19    3.53
  -3   5 -13    6.69    4.42
   3   5 -13    4.53    4.27
   3   5  13    2.86    4.24
   3   5 -13   -0.90    3.70
  -3   5 -13    1.13    4.12
   3   6 -13    0.21    4.30
  -3   6 -13   -0.59    4.49
  -3   6 -13    3.71    4.23
   3   6 -13   10.13    3.85
  -3   7 -13   55.07    5.41
   3   7 -13   59.09    5.14
   3   7 -13   55.80    4.67
  -3   7 -13   67.11    5.04
  -3   8 -13   10.30    4.58
   3   8 -13   14.02    4.25
  -3   8 -13    5.75    4.88
   3   8 -13   18.09    4.79
   3   9 -13   13.84    4.00
  -3   9 -13   14.89    4.36
  -3   9 -13   20.62    4.80
   3   9 -13    4.92    4.57
  -3  10 -13   10.47    4.24
   3  10 -13    4.01    3.62
   3  10 -13   -2.46    4.36
  -3  11 -13   12.07    4.31
   3  11 -13    6.24    4.40
  -3  11 -13    5.11    3.79
  -3  11  13    5.94    4.04
   3  11  13   10.78    4.40
  -3  11 -13   10.04    4.18
  -3  12 -13    2.36    3.48
   3  12 -13   -1.90    3.56
   3  12  13    3.20    3.67
  -3  12  13    1.88    3.38
   3  12 -13    6.90    3.65
  -3  12 -13    6.68    3.44
  -3  12 -13    0.71    2.90
   3   0 -14    2.89    4.24
  -3   0 -14    3.01    3.68
  -3   0  14    1.56    3.50
   3   0  14    1.76    4.17
  -3  -1 -14   23.72    4.06
   3  -1 -14   29.31    4.21
  -3  -1  14   22.35    3.77
   3  -1  14   27.34    4.14
   3   1  14   23.27    4.21
  -3   1  14   22.14    3.77
   3  -2  14   21.08    4.26
  -3  -2  14   23.09    3.80
   3   2  14   25.79    4.28
  -3   2  14   26.46    3.90
   3  -2 -14   27.20    4.40
  -3  -2 -14   26.99    4.00
  -3   2 -14   22.96    3.81
   3  -3  14    8.92    4.37
  -3  -3 -14   10.29    4.14
   3  -3 -14   12.47    4.23
   3   3 -14    7.72    3.77
  -3   3 -14    7.56    3.69
   3   3  14   13.51    4.22
  -3   3  14   11.81    4.03
   3   4 -14   12.90    3.59
  -3   4 -14    7.64    3.90
  -3   4  14    8.59    4.19
   3   4  14   11.45    4.38
   3   4 -14    8.28    4.34
  -3   4 -14   16.22    4.01
   3   5  14   78.67    5.43
  -3   5  14   84.97    5.16
  -3   5 -14   77.75    4.96
   3   5 -14   72.58    4.49
  -3   5 -14   83.63    4.99
   3   5 -14   72.25    5.16
  -3   6  14   43.42    4.93
   3   6  14   47.43    5.03
   3   6 -14   33.66    4.87
  -3   6 -14   49.15    5.10
  -3   6 -14   42.06    4.76
   3   6 -14   38.84    4.34
   3   7  14    7.75    5.09
  -3   7 -14   14.52    4.69
   3   7 -14    5.80    4.68
  -3   7 -14    4.17    4.49
   3   7 -14    3.84    3.96
  -3   8 -14    5.12    4.85
   3   8 -14   -1.18    4.59
   3   8  14    9.02    5.18
  -3   9 -14   38.20    5.17
   3   9 -14   48.24    4.88
   3   9 -14   29.56    4.03
  -3   9 -14   41.74    4.58
   3  10 -14   -2.43    4.19
  -3  10 -14    6.62    3.99
   3  10  14    0.99    4.74
  -3  10  14    9.32    4.30
  -3  10 -14    0.07    4.46
   3  11 -14   -1.50    4.25
  -3  11 -14   13.56    4.09
  -3  11  14   13.43    3.85
   3  11  14    4.52    4.05
  -3  11 -14    0.90    3.42
  -3  11 -14   11.69    4.05
   3  12 -14    3.50    3.47
  -3  12 -14    6.97    3.23
  -3  12  14    3.70    3.08
   3  12  14    3.58    3.49
  -3  12 -14   -1.70    3.23
   3  12 -14    4.18    3.29
  -3   0 -15    1.85    4.26
   3   0 -15    1.13    4.25
  -3   0  15    0.54    3.72
   3   0  15   -2.47    4.21
   3  -1 -15   29.93    4.33
   3   1 -15   29.48    4.59
  -3  -1 -15   32.53    4.51
  -3   1 -15   26.77    4.43
   3  -1  15   32.65    4.52
   3   1  15   28.82    4.19
  -3   1  15   25.92    4.02
  -3  -1  15   30.79    3.98
   3  -2 -15   30.49    4.63
   3  -2  15   24.27    4.49
  -3  -2  15   24.52    4.12
  -3  -2 -15   34.95    4.62
  -3   2  15   29.75    4.18
   3   2  15   27.46    4.60
   3  -3 -15    5.06    4.57
  -3  -3 -15    7.71    4.24
   3   3  15    3.84    4.22
  -3   3  15    0.24    4.18
   3  -3  15    3.86    4.45
  -3   3 -15   -2.27    4.12
  -3   4 -15   21.67    3.93
   3   4 -15   18.14    4.25
   3   4 -15   13.14    4.52
  -3   4 -15   17.65    4.58
  -3   4  15   13.68    4.34
   3   4  15   13.42    4.78
   3   5 -15   20.07    4.04
  -3   5 -15   28.20    4.18
  -3   5 -15   27.80    4.83
   3   5 -15   30.98    4.76
   3   5  15   33.80    4.83
  -3   5  15   31.15    4.61
  -3   6  15   40.49    4.72
   3   6  15   26.93    5.35
   3   6 -15   34.30    4.89
  -3   6 -15   31.14    5.02
   3   6 -15   31.60    4.39
  -3   6 -15   32.48    4.51
   3   7  15   22.78    5.09
  -3   7  15   20.49    4.81
  -3   7 -15   27.01    4.94
   3   7 -15   17.61    4.72
   3   7 -15   15.84    4.20
  -3   7 -15   22.06    4.44
   3   8  15   -0.77    4.98
  -3   8  15    3.59    4.52
  -3   8 -15    1.70    4.76
   3   8 -15    2.88    4.54
   3   8 -15    5.17    3.88
  -3   8 -15    0.64    4.19
  -3   9  15   43.06    4.81
   3   9  15   38.23    5.12
   3   9 -15   34.51    3.91
  -3   9 -15   36.47    4.36
   3  10 -15   20.79    4.06
  -3  10 -15   26.81    3.92
  -3  10  15   20.91    4.17
   3  10  15   27.88    4.56
  -3  10 -15   15.45    4.44
  -3  11 -15   20.93    3.93
   3  11 -15   24.54    4.08
  -3  11 -15   18.13    3.34
  -3  11 -15   18.69    3.91
  -3  11  15   23.95    3.72
   3  11  15   30.59    4.16
   3  12  15    2.86    2.95
   3  12 -15   -0.08    3.02
  -3  12 -15    3.18    2.86
   3   0  16    3.30    4.48
  -3   0  16   -4.11    4.05
  -3   0 -16   -1.08    4.33
   3   0 -16   -4.82    4.38
  -3   1  16   41.93    4.40
  -3  -1  16   32.01    4.32
   3  -1  16   25.91    4.43
   3   1  16   31.03    4.87
  -3   1 -16   31.89    4.68
   3  -1 -16   31.13    4.74
   3   1 -16   34.53    4.49
  -3  -1 -16   39.85    4.36
  -3  -2  16   22.40    4.28
   3  -2  16   26.85    4.54
  -3  -2 -16   28.97    4.60
   3  -2 -16   30.65    4.76
  -3   2  16   21.84    4.20
   3   2  16   30.09    4.75
   3  -3  16   76.85    5.51
  -3  -3 -16   73.52    5.05
   3  -3 -16   69.51    5.39
  -3   3  16   69.40    4.80
   3   3  16   76.20    5.50
  -3   3 -16   72.30    4.89
  -3   4  16   50.41    4.82
   3   4  16   56.69    5.30
  -3   4 -16   46.59    4.71
   3   4 -16   53.17    4.82
  -3   4 -16   51.69    4.93
  -3   5 -16   17.85    4.43
   3   5 -16   21.10    4.40
   3   5  16   17.99    5.01
  -3   5  16   20.12    4.66
  -3   5 -16   20.75    4.87
   3   5 -16   13.47    4.78
   3   6 -16    8.51    4.55
  -3   6 -16    1.41    4.81
  -3   6 -16    7.82    4.34
   3   6 -16    4.30    4.25
  -3   6  16    5.49    4.57
   3   6  16    9.85    4.83
  -3   7 -16  110.54    6.32
   3   7 -16  109.58    5.99
   3   7  16  115.20    6.35
  -3   7  16  120.32    6.10
  -3   8 -16    9.68    5.00
   3   8 -16    8.32    4.51
   3   8 -16   10.58    3.93
  -3   8 -16    8.62    4.09
  -3   9 -16    2.80    4.40
   3   9 -16   10.84    4.11
   3   9  16   16.19    4.67
  -3   9  16   11.43    4.33
   3   9 -16   -0.31    3.74
  -3   9 -16   10.10    4.01
  -3  10  16    7.87    4.03
   3  10  16    8.68    4.35
  -3  10 -16   -0.38    4.11
  -3  10 -16    8.98    3.62
  -3  11 -16    1.01    3.50
   3  11 -16    1.06    3.69
  -3  11 -16    1.34    3.05
   3  11  16    2.62    3.64
  -3  11  16    3.32    3.31
  -3   0  17   -3.07    4.10
   3   0  17   -1.40    4.90
   3   0 -17   -1.54    4.60
  -3   0 -17   -5.53    4.62
  -3   1  17   26.39    4.43
   3   1  17   31.35    4.76
  -3  -1  17   40.43    4.42
   3  -1  17   24.19    4.54
   3  -1 -17   40.86    4.89
   3   1 -17   37.31    5.04
  -3  -1 -17   32.39    4.87
  -3   1 -17   31.75    4.62
  -3   2  17   32.35    4.52
  -3  -2  17   38.99    4.53
   3  -2  17   37.61    5.07
   3   2  17   36.54    5.11
  -3   2 -17   42.76    4.84
   3  -2 -17   42.64    5.08
  -3  -2 -17   41.17    4.90
   3   2 -17   37.37    5.04
  -3   3 -17   11.07    4.56
   3   3 -17   11.45    4.61
  -3   3  17   12.79    4.45
   3   3  17   14.41    4.78
  -3  -3 -17   15.35    4.80
   3  -3 -17   18.80    4.94
  -3   4 -17   10.04    4.66
  -3   4 -17   14.10    4.85
   3   4 -17    5.58    4.61
   3   4  17   15.36    5.07
  -3   4  17   14.63    4.61
  -3   5 -17    6.84    4.96
   3   5 -17   14.16    4.66
   3   5  17    6.64    5.11
  -3   5  17    7.30    4.52
  -3   5 -17    5.11    4.60
  -3   6  17   14.27    4.78
   3   6  17   24.64    5.28
   3   6 -17   11.94    4.65
  -3   6 -17   20.74    5.07
   3   7 -17   -1.25    4.01
  -3   7 -17    3.14    4.93
   3   7 -17    7.44    4.62
  -3   7 -17    2.39    4.19
   3   8  17   21.02    4.87
  -3   8  17   31.11    4.67
  -3   8 -17   32.35    4.35
   3   9  17    2.60    4.46
  -3   9  17    1.89    4.16
   3   9 -17   -2.06    3.88
  -3   9 -17    1.06    4.30
  -3   9 -17    6.76    4.03
  -3  10  17    9.60    3.68
   3  10  17   16.49    4.03
  -3  10 -17    8.56    3.55
  -3  10 -17    8.05    3.79
  -3  11 -17    7.87    3.24
   3  11 -17    3.88    3.30
   3  11  17    7.16    3.30
  -3  11 -17    7.75    3.25
   3  11 -17   12.48    3.41
   3   0 -18   -0.38    4.98
  -3   0 -18   -2.78    4.41
  -3   0  18    2.59    4.22
   3   0  18   -4.06    5.00
   3   1 -18   17.70    4.96
  -3   1 -18   16.29    4.81
   3  -1 -18   19.50    4.87
  -3  -1 -18   18.24    4.96
  -3   1  18    9.55    4.41
   3  -1  18    9.48    4.94
   3   1  18   10.95    5.00
  -3  -1  18   21.85    4.52
   3  -2 -18   57.87    5.49
  -3   2 -18   58.98    5.16
   3   2 -18   57.85    5.38
  -3  -2 -18   58.07    5.25
  -3   2  18   59.29    4.86
   3  -2  18   53.39    5.31
   3   2  18   61.70    5.38
  -3  -2  18   51.12    4.91
  -3   3 -18   14.49    4.80
   3   3 -18   19.39    4.79
   3   3  18   17.59    4.92
   3  -3 -18   19.22    5.05
  -3  -3 -18   13.45    4.56
   3   3 -18   20.18    5.17
  -3   3  18   14.12    4.50
  -3   4  18   24.10    4.76
   3   4  18   16.75    5.20
  -3   4 -18   22.20    4.84
   3   4 -18   16.21    4.68
   3   5  18   32.00    5.20
  -3   5  18   29.79    4.70
   3   5 -18   27.80    4.79
  -3   5 -18   33.92    5.20
  -3   6 -18   17.08    4.63
   3   6 -18    9.57    4.66
  -3   6 -18   15.90    4.76
  -3   6  18   15.41    4.51
   3   6  18   18.65    4.94
  -3   7 -18    2.40    4.34
  -3   7 -18    6.70    4.76
  -3   7  18    5.03    4.38
  -3   8 -18    6.74    4.20
  -3   8  18    5.30    4.24
   3   8 -18   -1.71    4.14
  -3   8 -18   10.03    4.49
  -3   9 -18    6.94    3.70
  -3   9  18    9.07    3.79
   3   9  18    5.64    4.20
  -3   9 -18   15.43    4.11
  -3  10 -18   12.16    3.61
   3  10  18   24.81    3.76
   3  11  18   16.72    2.79
  -3  11 -18    8.31    2.73
   3  11 -18   13.24    2.93
  -3   0 -19    5.00    4.69
   3   0 -19    2.25    5.08
   3   0  19    4.00    5.05
  -3   0  19    2.88    4.46
   3  -1 -19   26.81    5.33
   3   1 -19   23.72    5.08
  -3   1 -19   25.01    4.94
  -3  -1 -19   23.39    4.85
   3   1  19   19.62    5.03
   3  -1  19   19.99    5.21
  -3  -1  19   19.92    4.51
  -3   1  19   11.80    4.61
   3  -2 -19    7.34    4.93
   3   2 -19    5.96    5.10
  -3  -2 -19   11.74    4.96
  -3   2 -19   19.24    4.89
  -3   2  19   10.57    4.44
   3   2  19   14.65    4.92
   3  -2  19   10.50    5.06
   3   3 -19    5.66    4.59
  -3   3 -19    8.17    4.82
   3   3 -19   -3.04    5.08
  -3   3 -19    3.45    5.13
  -3   3  19    4.20    4.50
   3   3  19   -0.42    5.16
   3   4  19   20.55    5.23
  -3   4  19   11.47    4.59
   3   4 -19   15.67    4.75
  -3   4 -19   15.71    5.14
   3   5  19    1.43    4.77
  -3   5  19   12.10    4.51
  -3   5 -19   -0.68    5.06
   3   5 -19    1.18    4.67
  -3   6 -19    4.98    4.72
   3   6 -19    5.38    4.52
   3   7 -19    2.94    4.31
   3   7  19    6.90    4.68
  -3   7  19    0.82    4.22
   3   8 -19   -0.12    3.73
  -3   8 -19    4.16    4.23
  -3   8  19    1.59    3.90
   3   8  19   -1.39    4.28
  -3   9 -19    3.96    3.81
  -3   9  19   11.73    3.51
  -3 -10  19   -1.28    2.88
  -3  10 -19    3.44    3.06
   3  10  19    6.34    3.20
   3   0  20    0.51    5.15
  -3   0  20    0.07    4.47
   3   0 -20    6.88    5.18
  -3   0 -20    6.28    4.78
  -3  -1  20    6.19    4.44
   3   1  20    5.84    4.84
  -3   1  20    2.58    4.43
   3  -1  20   14.75    5.17
  -3  -1 -20    5.61    5.24
  -3   1 -20    4.65    5.05
   3   1 -20    9.33    4.88
   3  -1 -20    0.08    5.04
   3  -2  20    4.24    4.87
   3   2  20    2.71    5.16
  -3   2  20    1.87    4.41
  -3   3 -20    6.57    4.97
   3   3 -20    6.05    4.66
   3   3  20    9.08    5.09
  -3   3  20    1.94    4.45
  -3   4 -20   11.62    5.04
   3   4 -20    2.95    4.69
  -3   4  20   11.54    4.57
   3   4  20   14.93    5.20
   3   4 -20   12.78    4.91
  -3   4 -20   14.69    5.15
   3   5 -20   16.21    4.58
  -3   5 -20   18.51    5.09
   3   5 -20   26.70    5.02
  -3   5 -20   27.24    4.99
   3   6  20    2.33    4.61
  -3   6  20    4.10    4.20
   3   7  20   42.60    4.70
  -3   7  20   36.44    4.21
  -3   7 -20   26.09    4.69
   3   7 -20   27.24    4.19
  -3   8  20    6.94    3.65
   3   8  20   11.32    4.06
   3   8 -20    5.72    3.50
  -3   8 -20    5.22    3.93
   3   9  20   15.54    3.58
  -3   9 -20   11.56    3.41
  -3   9 -20   12.32    3.64
   3   9 -20   16.56    3.74
   3  10  20    3.67    2.86
  -3  10 -20   -3.44    2.68
   3   0  21    0.69    4.94
  -3   0  21    0.07    4.33
  -3   1  21   11.36    4.50
   3   1  21    9.75    4.87
   3  -1  21    7.10    5.10
  -3  -2 -21   15.89    4.66
   3  -2 -21   15.24    4.97
   3   2 -21   13.22    4.95
  -3   2 -21   17.92    5.01
  -3   2  21   12.79    4.43
   3   2  21   14.68    4.91
  -3   2 -21    9.42    4.86
   3   2 -21   12.12    4.72
   3   3 -21    6.21    4.90
  -3   3 -21    3.79    4.66
  -3   3 -21    3.94    4.84
   3   3 -21    5.00    4.59
  -3   4 -21   50.91    5.23
  -3   4  21   53.21    4.76
  -3   4 -21   41.65    5.22
   3   4 -21   41.38    4.98
  -3   5 -21    5.44    4.64
   3   5 -21    8.30    4.83
   3   5  21   -3.02    4.70
  -3   5  21   -1.86    4.24
  -3   6 -21   26.52    4.56
   3   6 -21   31.13    4.27
  -3   6 -21   29.62    4.73
   3   6 -21   27.98    4.81
   3   6  21   29.43    4.77
  -3   6  21   31.34    4.30
  -3   7 -21   -1.77    4.13
   3   7 -21    4.21    3.61
  -3   7 -21    2.41    4.17
   3   7 -21    0.99    4.35
   3   7  21    3.28    4.17
  -3   8 -21    6.64    3.73
   3   8 -21   -2.43    3.81
  -3   8 -21    3.62    3.80
   3   8  21    3.99    3.73
  -3   9 -21   -0.91    2.92
   3   9  21    6.45    3.24
   3   0 -22   -5.21    4.98
  -3   0 -22    0.98    4.72
   3   1 -22   29.91    5.18
   3  -1 -22   25.18    5.08
  -3  -1 -22   21.67    4.89
  -3   1 -22   25.96    5.01
   3   2 -22   -2.61    5.03
  -3   2 -22    7.45    4.69
  -3  -2 -22    1.15    4.66
  -3   2  22    3.33    4.31
   3   2 -22   -2.57    4.58
  -3   2 -22    3.67    4.91
   3   3  22    1.78    4.84
  -3   3  22    5.77    4.18
   3   3 -22   -1.67    4.73
  -3   3 -22    3.00    4.56
  -3   4 -22    7.27    4.51
   3   4 -22   14.45    4.92
   3   4 -22    2.06    4.22
  -3   4  22    6.35    4.15
   3   4  22    3.24    4.74
  -3   5  22    4.89    3.91
   3   5  22    2.39    4.41
   3   5 -22    4.28    4.05
  -3   5 -22    2.11    4.47
  -3   5 -22    3.97    4.40
   3   5 -22   -1.08    4.46
   3   6  22   17.99    4.31
  -3   6 -22   10.48    4.15
   3   6 -22   13.75    3.92
  -3   6 -22   21.32    4.42
   3   6 -22   14.94    4.29
   3   7  22   16.64    3.99
  -3   7 -22    9.98    3.86
   3   7 -22   14.65    3.34
   3   7 -22   18.52    4.01
  -3   7 -22   18.10    4.02
   3   8  22    4.89    3.41
  -3   8 -22   -3.99    3.36
   3   8 -22   -0.41    3.24
  -3   8 -22    3.04    3.25
  -3   9 -22    0.32    2.44
   3   0  23    0.94    4.71
   3   0 -23   -0.79    4.64
  -3   0 -23    0.76    4.61
   3   1  23    2.35    4.66
  -3   1  23    6.06    4.09
  -3  -1 -23   11.36    4.47
   3  -1 -23    6.93    4.67
   3   1 -23   10.39    4.71
  -3   1 -23   11.09    4.68
  -3   2  23    4.35    4.05
   3   2  23    0.39    4.64
   3   2 -23    1.16    4.31
   3   2 -23    3.35    4.64
  -3   2 -23    0.53    4.59
   3   3  23    5.20    4.48
  -3   3 -23    3.83    4.52
   3   3 -23   -2.15    4.20
   3   3 -23   11.04    4.76
  -3   3 -23   14.47    4.55
   3   4  23   23.98    4.62
  -3   4 -23   20.78    4.46
   3   4 -23   25.40    4.56
   3   4 -23   21.05    4.08
  -3   4 -23   10.20    4.33
  -3   5 -23    9.46    4.08
   3   5 -23   10.17    4.27
  -3   5 -23    1.77    4.02
   3   5 -23    7.95    3.73
   3   5  23    4.56    4.28
   3   6 -23   13.42    3.91
  -3   6 -23    4.91    3.78
   3   6 -23    4.83    3.35
  -3   6 -23    5.96    3.81
   3   6  23    7.35    3.95
   3   7 -23   -1.57    3.38
  -3   7 -23   -2.83    3.36
  -3   7 -23   -2.58    3.25
   3   7  23    6.37    3.41
  -3   8 -23   -0.17    2.53
   3   8  23    2.32    2.87
   3   0  24   -3.29    4.37
   3   0 -24   -8.34    4.63
  -3   0 -24   -0.63    4.26
   3   1  24   -3.60    4.35
  -3   1 -24    0.15    4.45
   3   1 -24    5.28    4.08
   3   1 -24   -2.10    4.50
  -3   1 -24    5.06    4.46
  -3  -1 -24   -2.84    4.27
   3   2  24   11.01    4.51
  -3   2 -24    6.06    4.32
   3   2 -24    6.65    4.00
   3   2 -24    7.48    4.55
  -3   2 -24   17.61    4.49
   3   3  24   -0.33    4.24
  -3   3 -24    5.63    4.26
   3   3 -24    2.44    4.33
   3   3 -24   -8.69    3.92
  -3   3 -24    3.65    4.35
   3   4  24   18.10    4.13
   3   4 -24   17.91    3.62
  -3   4 -24   20.02    4.12
   3   4 -24   22.04    4.21
  -3   4 -24   17.22    4.06
  -3   5 -24   19.36    3.82
   3   5 -24   22.65    3.95
  -3   5 -24    9.79    3.76
   3   5 -24   13.59    3.38
   3   5  24   21.26    3.88
  -3   6 -24    6.14    3.40
   3   6 -24    9.36    3.50
  -3   6 -24    2.82    3.32
   3   6  24   -2.59    3.35
  -3   7 -24    7.93    2.82
   3   7  24   11.69    2.88
  -3   0 -25   -1.32    4.13
   3   0 -25    8.11    3.81
   3   0 -25   -0.38    4.07
   3   1  25    2.23    4.01
   3   1 -25    3.07    3.78
  -3   1 -25    7.40    4.10
   3   1 -25    1.84    4.08
  -3   1 -25    2.77    4.05
   3   2  25   15.11    3.98
  -3   2 -25    7.10    4.07
   3   2 -25    8.43    3.69
   3   2 -25    7.82    4.13
  -3   2 -25    1.15    4.05
   3   3  25   -7.03    3.82
  -3   3 -25    2.08    3.85
   3   3 -25    5.38    3.98
  -3   3 -25   -3.84    3.83
   3   3 -25    4.78    3.40
   3   4 -25   -0.27    3.80
  -3   4 -25    1.75    3.65
  -3   4 -25   -5.43    3.58
   3   4 -25   -2.40    3.18
   3   4  25    4.63    3.60
   3   5 -25    1.12    3.44
  -3   5 -25    9.57    3.41
   3   5  25   12.80    3.29
   3   5 -25    3.95    2.75
  -3   5 -25    7.54    3.28
   3   6  25   -0.92    2.73
  -3   6 -25    6.57    2.80
   3   0 -26    0.90    3.48
  -3   0 -26    0.51    3.70
   3   1 -26   13.81    3.75
  -3   1 -26   19.29    3.61
   3   1 -26    9.18    3.38
  -3   1 -26   14.72    3.76
   3  -1 -26   10.25    3.50
  -3  -1 -26   10.17    3.73
  -3   2 -26    5.03    3.58
   3   2 -26    0.93    3.18
  -3   2 -26    2.35    3.54
   3   3  26   -0.09    3.24
   3   3 -26   -0.66    2.90
   3   3 -26   -0.62    3.40
  -3   3 -26    4.34    3.41
  -3   3 -26    3.52    3.37
   3   4 -26    4.29    3.20
  -3   4 -26    3.26    3.12
  -3   4 -26   -2.97    3.08
   3   4 -26   -2.23    2.50
   3   4  26    1.40    3.04
  -3   5 -26    0.31    2.60
   3   0 -27    2.26    2.89
  -3   0 -27   -0.59    3.15
   3  -1 -27    9.02    2.85
  -3   1 -27    6.90    3.14
   3   1 -27    8.06    2.75
  -3  -1 -27   15.04    3.23
  -3  -2 -27    0.68    3.05
  -3   2 -27   -5.75    3.11
   3  -2 -27    0.74    2.73
   3   2 -27    2.41    2.51
  -3  -3 -27    2.09    2.87
   3  -3 -27   -2.23    2.52
  -3   3 -27   -2.66    2.78
  -3   4 -27   -0.86    2.31
  -3   0 -28    1.28    2.63
  -3  -1 -28    3.27    2.65
  -3   1 -28    2.75    2.56
  -3  -2 -28   -5.82    2.32
  -3   2 -28    3.23    2.36
   4   0   0   96.61    2.71
  -4   0   0  100.81    3.27
  -4   0   0   94.10    3.35
  -4   0   0  100.84    3.28
  -4   0   0   94.76    3.23
  -4   0   0   99.39    3.22
  -4  -1   0  364.50    9.05
  -4   1   0  354.58    8.92
  -4  -1   0  361.41    9.16
  -4   1   0  339.64    9.08
  -4   1   0  338.70    9.02
  -4  -1   0  356.90    9.03
  -4  -1   0  348.98    8.99
  -4   1   0  359.73    9.05
  -4   2   0  611.21   15.64
  -4  -2   0  619.97   15.63
  -4  -2   0  627.78   15.76
  -4  -2   0  627.87   15.65
  -4   2   0  632.27   15.66
   4   2   0  631.37   15.65
  -4   2   0  635.32   15.74
  -4   3   0 5878.96  142.57
   4   3   0 5962.33  142.51
  -4  -3   0 5727.68  142.41
  -4   3   0 5701.41  142.41
  -4   3   0 5675.91  142.46
  -4   3   0 5795.46  142.41
  -4  -3   0 5821.23  142.40
  -4  -4   0  186.76    4.97
  -4   4   0  196.41    5.04
  -4   4   0  184.07    5.83
   4   4   0  187.29    5.64
  -4   4   0  187.53    5.25
  -4   5   0  374.82    9.67
  -4   5   0  346.12    9.11
   4   6   0   10.15    3.52
  -4   6   0   12.11    3.59
  -4   6   0    9.67    3.68
   4   7   0  193.73    6.95
  -4   7   0  206.37    6.77
  -4   7   0  203.29    6.81
  -4   7   0  210.59    6.83
   4   7   0  216.06    6.91
   4   8   0   61.50    4.76
  -4   8   0   58.31    4.64
  -4   8   0   51.88    4.60
   4   8   0   58.68    4.73
  -4   9   0  186.46    6.98
   4   9   0  182.32    7.31
   4   9   0  203.22    7.17
  -4   9   0  189.48    7.08
  -4  10   0   10.82    4.63
   4  10   0    7.32    4.84
  -4  10   0    6.24    4.74
   4  10   0   13.76    4.95
   4  11   0   97.21    5.38
  -4  11   0  106.08    5.90
   4  11   0  112.24    6.23
   4  11   0  116.81    6.37
  -4  11   0  118.83    6.24
  -4  12   0   15.07    4.46
   4  12   0   15.92    3.95
  -4  13   0   36.86    4.11
  -4  14   0    4.04    2.88
  -4 -14   0   -4.50    3.51
   4   0   1 1982.13   49.30
  -4   0   1 2018.61   49.39
  -4   0  -1 2034.47   49.39
  -4   0  -1 2010.11   49.35
  -4   0  -1 2014.42   49.28
  -4   0  -1 1985.37   49.37
   4   0  -1 1964.93   49.25
  -4   0  -1 1962.05   49.37
  -4   0   1 1968.02   49.37
  -4   0   1 1992.09   49.37
  -4   0  -1 2122.80   49.34
  -4   0   1 2036.01   49.38
   4   0   1 1984.59   49.28
  -4   1   1  169.51    4.65
  -4  -1   1  163.04    4.63
  -4   1   1  161.37    4.79
  -4   1  -1  187.92    4.70
  -4  -1   1  163.77    4.59
  -4   1   1  166.60    4.86
   4   1   1  166.39    4.43
  -4   1   1  166.22    4.40
  -4  -1  -1  184.66    4.73
  -4   1  -1  183.15    4.72
  -4  -1   1  169.95    5.00
  -4  -1  -1  189.47    4.83
  -4   1   1  161.98    4.41
   4   1   1  157.26    4.41
  -4   1  -1  177.74    4.56
  -4   1   1  152.54    4.49
  -4  -1   1  162.45    4.80
  -4  -2   1  639.59   16.77
  -4   2   1  650.53   16.79
   4   2  -1  707.60   16.74
  -4   2   1  656.49   16.83
  -4  -2  -1  712.13   16.83
  -4  -2   1  626.96   16.92
   4   2   1  644.34   16.82
  -4   2   1  672.93   16.81
  -4   2  -1  706.01   16.81
  -4   2  -1  723.51   16.86
  -4   2   1  648.93   16.77
  -4  -2   1  638.83   16.76
  -4   2  -1  706.69   16.80
  -4  -2  -1  708.42   16.80
   4   2   1  628.88   16.82
  -4   2   1  665.84   16.80
  -4   3   1 2733.63   66.49
   4   3  -1 2727.52   66.41
  -4  -3   1 2677.41   66.31
  -4   3  -1 2683.42   66.35
   4   3   1 2683.56   66.47
  -4   3   1 2752.18   66.45
  -4   3  -1 2657.82   66.49
  -4  -3  -1 2663.76   66.30
  -4   3   1 2671.03   66.32
  -4  -3   1 2665.55   66.31
  -4   3   1 2701.69   66.32
  -4   4  -1  146.03    4.95
  -4  -4   1  138.69    4.02
  -4   4   1  141.64    4.06
  -4   4   1  143.81    4.99
   4   4  -1  152.70    4.77
  -4   4   1  143.92    4.87
   4   4   1  145.59    4.86
  -4   4  -1  153.02    4.21
  -4  -4  -1  153.26    3.98
  -4   4  -1  147.57    4.04
  -4   5   1  109.99    4.47
   4   5   1  109.28    4.58
  -4   5  -1  112.81    4.35
   4   5  -1  116.24    4.38
  -4   6   1  144.93    5.31
   4   6  -1  140.67    5.20
  -4   6  -1  144.77    5.31
   4   6   1  131.35    5.35
   4   6   1  137.88    5.21
  -4   6   1  141.87    5.34
  -4   7  -1   28.48    3.83
   4   7   1   25.30    3.86
  -4   7   1   25.11    3.65
  -4   7   1   25.22    3.83
  -4   7  -1   29.67    3.85
   4   7   1   28.05    4.03
   4   7  -1   27.56    4.07
   4   8   1  138.33    6.03
  -4   8   1  144.89    5.85
  -4   8  -1  143.02    5.84
  -4   8  -1  140.79    5.81
   4   8  -1  147.17    6.22
   4   8   1  149.36    5.86
  -4   8  -1  153.11    5.91
  -4   8   1  145.64    5.76
   4   8  -1  142.24    5.96
   4   9   1    6.50    4.46
  -4   9   1   11.09    4.47
  -4   9  -1    8.43    4.58
   4   9  -1   11.37    4.51
  -4   9  -1    6.18    4.47
   4   9  -1    6.33    4.77
   4   9   1    9.07    4.52
  -4   9   1    9.95    4.28
   4  10  -1   29.99    5.26
  -4  10  -1   24.24    4.91
   4  10  -1   23.74    4.95
  -4  10   1   29.17    4.88
  -4  10  -1   24.87    4.97
   4  10   1   32.04    5.01
   4  10   1   35.95    5.26
  -4  10   1   36.17    5.02
   4  11  -1   27.07    5.19
  -4  11  -1   15.70    4.60
  -4  11  -1   26.41    4.88
   4  11   1   24.24    5.03
  -4  11   1   24.68    4.89
   4  11  -1   27.31    4.98
  -4  11  -1   20.05    4.47
   4  11  -1    8.65    4.04
  -4  12  -1   39.10    4.80
   4  12  -1   29.21    5.04
  -4  12  -1   34.25    4.63
   4  12  -1   35.69    4.12
  -4  12   1   37.19    4.61
   4  12   1   33.19    4.12
  -4  13  -1    5.29    3.84
  -4  13   1   -0.75    3.63
  -4 -14   1    9.47    3.34
  -4 -14  -1   -2.26    3.31
  -4  14  -1    1.12    2.94
  -4  14   1    7.04    2.96
  -4   0   2  999.22   24.60
  -4   0   2 1040.42   24.59
  -4   0  -2  958.33   24.57
  -4   0   2 1001.05   24.56
  -4   0   2  983.39   24.60
  -4   0   2  973.85   24.39
   4   0   2  977.65   24.53
  -4   0   2  998.81   24.58
  -4   0   2  994.07   24.44
  -4   0  -2 1015.46   24.49
  -4  -1   2  228.57    6.61
  -4   1   2  238.18    6.63
   4   1  -2  256.12    6.31
  -4   1  -2  252.63    6.56
   4   1  -2  251.29    6.29
  -4   1   2  237.37    6.72
  -4  -1  -2  245.58    6.45
   4  -1  -2  253.81    6.45
   4  -1   2  239.22    6.57
  -4  -1   2  229.37    6.72
  -4   1   2  250.66    6.59
  -4  -1  -2  263.09    6.43
  -4   1  -2  248.05    6.53
  -4  -1  -2  254.87    6.64
  -4  -2   2 6462.87  160.39
  -4   2   2 6453.16  160.36
  -4  -2   2 6458.41  160.28
  -4  -2  -2 6533.99  160.30
  -4   2   2 6581.38  160.34
   4   2   2 6505.21  160.35
   4   2   2 6474.07  160.35
  -4   2   2 6508.41  160.35
  -4  -2   2 6540.17  160.32
  -4   2   2 6516.34  160.33
   4   2  -2 6501.81  160.30
  -4   2  -2 6539.39  160.38
   4   3  -2  966.36   23.00
  -4   3  -2  975.05   23.08
   4   3   2  883.55   23.05
  -4   3   2  918.01   23.03
  -4   3   2  904.52   23.11
  -4   3   2  903.60   23.03
   4   3   2  882.56   23.06
  -4   4  -2   69.40    3.76
  -4  -4  -2   72.31    2.48
  -4  -4   2   77.06    2.61
  -4   4   2   78.42    2.67
  -4   4   2   79.80    3.62
  -4   4   2   75.86    3.72
   4   4   2   79.55    3.64
  -4   4   2   72.96    3.60
   4   4   2   71.40    3.71
  -4   5  -2  178.41    5.59
   4   5   2  153.50    5.58
  -4   5   2  151.05    5.56
   4   5  -2  173.82    5.43
   4   6   2   53.28    3.86
  -4   6   2   52.17    3.66
   4   6   2   51.17    3.91
  -4   6   2   50.43    3.79
   4   6  -2   48.29    3.66
   4   7   2   41.55    4.12
  -4   7   2   46.58    3.99
   4   7   2   44.02    4.00
  -4   7   2   46.95    4.05
  -4   7  -2   39.66    4.26
  -4   8  -2   43.93    4.64
  -4   8   2   48.80    4.36
   4   8   2   47.15    4.43
   4   8  -2   53.00    4.84
  -4   8  -2   49.33    4.22
  -4   8   2   42.79    4.32
   4   8   2   45.05    4.52
  -4   9   2   22.43    4.46
   4   9   2   25.46    4.67
  -4   9  -2   30.45    4.73
   4   9  -2   26.82    5.01
  -4   9   2   26.67    4.68
   4   9   2   33.15    4.71
   4   9  -2   30.14    4.82
  -4   9  -2   28.34    4.71
   4  10  -2    6.12    4.81
  -4  10  -2    1.11    4.46
   4  10   2    5.69    4.74
  -4  10   2   12.12    4.87
   4  10  -2    4.16    5.08
  -4  10  -2    4.32    4.71
  -4  10   2    5.46    4.69
   4  10   2    8.91    5.04
   4  10  -2    6.27    4.05
   4  11  -2  106.54    6.22
  -4  11  -2  115.80    5.84
  -4  11  -2  122.69    5.95
   4  11  -2  105.84    6.14
  -4  11  -2  104.29    5.84
   4  11  -2   97.19    5.35
   4  12  -2    0.65    4.77
  -4  12  -2    2.30    4.51
  -4  12  -2   11.75    4.04
   4  12   2   -1.00    3.78
   4  12  -2    2.72    3.72
   4  12  -2    4.47    4.85
  -4  12  -2    3.82    4.36
   4  13   2   -3.98    3.31
  -4  13   2    6.36    3.82
  -4  13  -2    7.30    3.82
  -4 -14  -2    2.77    3.34
  -4 -14   2    4.59    3.26
  -4  14   2    0.92    2.92
  -4   0   3  476.27   12.19
   4   0   3  488.63   12.13
  -4   0   3  486.93   11.92
  -4   0   3  502.38   12.09
  -4   0  -3  439.27   12.06
  -4   0   3  515.38   12.17
  -4   0   3  477.31   12.14
  -4   0  -3  449.10   12.07
  -4   1  -3   52.15    2.40
  -4   1   3   51.99    2.79
  -4  -1  -3   56.30    2.51
   4  -1  -3   53.14    2.55
  -4  -1   3   53.35    2.98
  -4   1   3   53.46    3.01
  -4  -1   3   47.64    2.49
  -4  -1  -3   52.85    2.50
  -4   1   3   52.15    2.46
   4  -1   3   47.30    2.62
   4   1  -3   55.23    2.01
  -4  -1  -3   50.89    2.55
  -4  -2  -3  483.45   11.68
   4   2   3  468.23   11.87
  -4   2   3  462.42   11.87
  -4   2  -3  455.17   11.91
  -4   2   3  456.81   11.88
   4   2  -3  464.99   11.71
  -4   2  -3  448.04   11.94
   4   2  -3  452.07   11.74
   4   3  -3 1854.85   46.16
  -4   3  -3 1837.49   46.25
  -4  -3  -3 1841.36   46.03
  -4   3   3 1892.16   46.20
   4   3   3 1888.68   46.22
  -4  -3   3 1840.51   45.97
  -4   3   3 1901.42   46.19
   4   3   3 1904.23   46.21
  -4   4   3  214.71    6.24
   4   4   3  202.25    6.26
  -4   4  -3  224.41    6.47
   4   4  -3  226.34    6.24
  -4   4   3  206.19    6.27
   4   4   3  207.04    6.38
  -4   5  -3  478.13   12.58
  -4   5   3  471.67   12.54
   4   5   3  461.89   12.60
  -4   5   3  485.65   12.57
   4   5   3  489.37   12.54
   4   5  -3  454.56   12.43
  -4   6   3   56.90    3.89
   4   6   3   54.33    3.91
  -4   6   3   63.88    3.86
   4   6   3   56.23    4.09
   4   6  -3   49.92    3.79
  -4   7   3   31.28    3.83
   4   7   3   32.64    4.10
   4   7   3   32.62    3.86
  -4   7   3   38.99    3.93
  -4   7  -3   39.87    4.20
  -4   8   3  280.96    8.49
   4   8   3  279.17    8.64
  -4   8  -3  264.58    8.47
   4   8   3  258.18    8.46
  -4   8   3  268.75    8.50
  -4   9  -3    0.51    4.48
   4   9  -3   -3.91    4.74
  -4   9   3    2.99    4.26
   4   9   3   10.16    4.53
  -4   9  -3    0.38    4.69
   4   9  -3    5.75    4.58
  -4   9  -3    1.74    4.57
   4   9   3    7.23    4.68
  -4   9   3   -1.71    4.32
   4   9  -3    0.19    3.90
  -4  10  -3   75.84    5.30
  -4  10   3   81.75    5.53
   4  10   3   76.69    5.61
   4  10  -3   70.38    5.60
   4  10  -3   59.03    4.82
  -4  10  -3   70.39    5.10
   4  10  -3   73.41    5.63
  -4  10  -3   73.31    5.48
  -4  11  -3   -4.33    4.67
   4  11  -3    4.52    4.83
   4  11  -3   -0.95    4.99
  -4  11  -3    7.32    4.92
   4  11  -3    0.21    3.97
  -4  11  -3   -0.74    4.51
   4  12  -3   97.73    5.77
  -4  12  -3   96.08    5.48
  -4  12  -3  102.05    5.51
   4  12  -3   91.85    4.90
   4  12  -3  108.56    5.83
  -4  12  -3  105.07    5.59
  -4  13   3    1.97    3.64
   4  13   3   -0.15    3.27
  -4  13  -3   -0.92    3.66
  -4 -14   3    6.72    3.13
  -4 -14  -3    7.22    3.27
  -4   0   4 5137.87  127.24
  -4   0   4 5173.46  127.20
  -4   0  -4 5094.60  127.20
  -4   0  -4 5315.93  127.25
  -4   0   4 5115.94  127.17
   4   0   4 5181.04  127.28
  -4  -1   4  496.77   12.57
  -4  -1   4  501.16   12.85
   4   1  -4  514.89   12.58
  -4   1  -4  477.84   12.76
   4  -1  -4  507.37   12.71
  -4  -1  -4  511.88   12.71
  -4   1   4  482.27   12.60
  -4  -1   4  482.30   12.63
  -4  -1  -4  504.63   12.65
  -4  -1  -4  492.39   12.64
  -4   1   4  510.11   12.63
   4  -1   4  509.95   12.81
  -4   1   4  512.69   12.82
  -4   2   4 2950.54   73.43
  -4   2   4 2945.88   73.51
   4  -2   4 3020.41   73.60
   4   2  -4 2971.70   73.49
  -4   2  -4 3018.33   73.57
  -4  -2  -4 2965.00   73.40
   4  -2  -4 2919.98   73.54
  -4  -2  -4 3016.19   73.55
   4   2  -4 3036.10   73.51
  -4   2  -4 2954.63   73.58
   4   3   4  359.27    9.70
  -4   3   4  350.10    9.63
   4   3  -4  374.33    9.50
  -4   3  -4  352.72    9.73
  -4   3  -4  383.23    9.74
   4   3  -4  366.15    9.57
  -4  -3  -4  372.74    9.27
  -4   3   4  350.52    9.53
  -4   4   4   39.37    3.10
   4   4   4   30.44    3.04
  -4   4   4   36.64    3.19
   4   4   4   35.44    3.36
  -4   4  -4   33.66    3.40
   4   4  -4   32.67    3.02
   4   4  -4   36.73    2.79
   4   5   4  124.33    4.90
  -4   5   4  124.42    4.84
   4   5  -4  119.06    4.67
  -4   5  -4  116.72    4.91
   4   5   4  123.31    4.95
  -4   5   4  134.33    4.86
   4   6  -4   36.09    3.49
   4   6   4   36.28    3.91
  -4   6   4   34.12    3.81
   4   6   4   35.68    3.84
  -4   6   4   37.10    3.78
  -4   7   4  247.41    7.60
   4   7   4  241.90    7.60
   4   7   4  248.36    7.72
  -4   7   4  259.45    7.62
  -4   7  -4  227.74    7.59
   4   7  -4  216.53    7.49
   4   8  -4   44.72    4.48
   4   8  -4   41.52    3.99
  -4   8  -4   41.99    4.49
  -4   8  -4   49.98    4.58
   4   8   4   40.41    4.64
  -4   8   4   46.64    4.48
  -4   9  -4   68.60    5.26
  -4   9   4   68.93    5.27
   4   9   4   70.28    5.27
   4   9  -4   62.28    5.45
  -4   9  -4   78.59    4.87
   4   9  -4   67.75    4.61
  -4   9  -4   71.79    5.04
  -4  10  -4    6.29    4.53
   4  10  -4    7.69    4.95
   4  10  -4    2.49    5.12
  -4  10  -4    2.18    4.73
   4  10  -4    3.29    3.94
  -4  10  -4    6.98    4.59
  -4  11  -4   -2.04    4.69
   4  11  -4   -3.07    5.03
  -4  11  -4   -1.60    4.57
   4  11  -4    4.74    4.00
  -4  11  -4    1.88    4.40
   4  12  -4   11.40    4.69
  -4  12  -4    6.38    4.29
   4  12  -4   14.29    4.64
  -4  12  -4   11.94    4.41
  -4  12  -4   11.36    4.42
  -4  13  -4   10.11    3.94
   4  13  -4   12.74    4.24
  -4  13   4    5.41    3.72
  -4  13  -4    3.56    3.66
   4  13   4    3.42    3.26
  -4 -14   4    0.86    2.95
  -4 -14  -4    9.84    3.01
  -4   0   5 1242.51   30.62
  -4   0  -5 1217.98   30.62
  -4   0   5 1239.23   30.65
   4   0   5 1261.39   30.79
  -4   0  -5 1208.49   30.74
  -4   0   5 1253.50   30.73
   4   1  -5 2120.68   52.92
  -4   1  -5 2118.26   53.00
   4  -1   5 2183.03   53.05
  -4  -1   5 2146.92   52.90
  -4   1   5 2182.02   52.90
  -4   1   5 2137.51   52.87
  -4  -1  -5 2170.98   52.98
   4  -1  -5 2152.60   52.99
  -4   1   5 2149.24   52.98
  -4  -1  -5 2146.80   52.90
  -4  -1   5 2124.10   52.88
  -4  -1  -5 2083.13   52.88
   4  -2   5 1572.13   38.87
   4   2  -5 1584.37   38.73
  -4   2  -5 1596.10   38.82
   4  -2  -5 1563.67   38.81
  -4  -2  -5 1565.63   38.80
  -4   2   5 1546.06   38.61
  -4   2   5 1540.26   38.62
   4   3  -5   11.45    2.46
  -4   3  -5    9.05    2.75
   4   3  -5   11.95    2.64
  -4   3  -5   16.57    3.12
  -4   3   5    9.86    2.53
   4   4  -5  275.93    7.81
  -4   4  -5  290.54    8.02
   4   4  -5  287.28    7.95
  -4   5  -5   51.74    3.67
  -4   5  -5   45.80    3.61
   4   5  -5   46.64    3.50
   4   6  -5    7.56    2.95
  -4   6  -5    6.04    3.40
   4   6   5    7.85    3.78
  -4   6   5   11.41    3.75
   4   6  -5    3.21    3.38
  -4   7  -5   13.16    3.73
   4   7  -5   12.69    3.36
   4   7   5   16.71    4.13
  -4   7   5   10.84    3.88
  -4   7  -5   10.38    3.88
   4   7  -5   11.53    3.76
   4   8  -5   65.07    4.79
  -4   8  -5   60.56    4.79
   4   8  -5   66.76    4.28
  -4   8  -5   67.13    4.83
   4   9  -5   32.49    4.16
  -4   9  -5   43.22    4.74
  -4   9  -5   39.06    5.19
  -4  10  -5   26.91    4.86
   4  10  -5   30.39    4.23
   4  10  -5   27.39    5.35
  -4  10  -5   32.96    5.03
   4  10  -5   26.73    5.18
  -4  10  -5   26.74    4.92
  -4  11  -5    0.57    4.42
   4  11  -5   -5.59    3.82
   4  11  -5   -2.76    5.12
  -4  11  -5    3.47    4.53
  -4  12  -5   35.58    4.50
  -4  12  -5   42.51    4.62
   4  12  -5   30.15    4.85
  -4  12  -5   46.03    4.76
   4  12  -5   31.49    4.95
  -4  13  -5    0.65    3.87
   4  13  -5   -2.14    4.17
   4  13   5   -2.29    3.29
  -4  13   5   -0.06    3.56
  -4  13  -5   -0.80    3.48
  -4 -14  -5    2.33    2.89
  -4   0   6 3746.39   91.67
   4   0   6 3698.70   91.78
  -4   0  -6 3694.73   91.61
  -4   0  -6 3750.12   91.75
  -4   0   6 3694.45   91.71
   4   1  -6  878.85   22.43
  -4   1  -6  897.68   22.53
   4  -1  -6  881.50   22.55
  -4  -1  -6  915.65   22.55
   4   1   6  907.31   22.62
  -4   1   6  920.53   22.40
  -4  -1   6  921.74   22.33
  -4  -1  -6  859.45   22.35
  -4   1   6  920.77   22.50
  -4  -1   6  929.55   22.42
   4  -1   6  891.62   22.61
  -4  -1  -6  862.75   22.34
   4  -2  -6   25.52    3.00
  -4  -2  -6   24.36    3.18
   4  -2   6   21.06    3.06
   4   2  -6   23.09    2.51
  -4   2  -6   21.30    2.86
  -4   2   6   24.33    1.77
  -4   2   6   25.80    2.04
  -4   3   6   90.69    3.48
  -4   3   6   84.43    2.80
  -4   3  -6   89.90    4.02
   4   3  -6   95.25    3.80
   4   3  -6   89.11    3.50
  -4   3   6   88.70    2.81
   4   4  -6  453.66   12.04
  -4   4  -6  485.07   12.25
   4   4  -6  450.15   12.11
  -4   4  -6  455.67   12.28
   4   5  -6  154.87    5.28
  -4   5  -6  162.58    5.41
   4   5  -6  155.26    5.36
  -4   5  -6  148.52    5.64
  -4   6  -6   99.99    4.57
   4   6  -6   92.44    4.25
  -4   6  -6   98.41    4.67
   4   7  -6  286.08    8.34
  -4   7  -6  293.72    8.53
   4   7  -6  273.71    8.51
  -4   7  -6  268.46    8.76
  -4   8  -6    4.44    4.12
   4   8  -6    4.65    3.62
  -4   8  -6    2.21    4.03
   4   8  -6    4.90    4.17
   4   9  -6   43.26    4.96
  -4   9  -6   48.66    5.04
  -4   9  -6   53.15    4.82
   4   9  -6   50.77    4.47
  -4  10  -6   27.10    4.93
   4  10  -6   30.65    4.22
  -4  10  -6   36.76    5.18
   4  10  -6   25.98    5.36
  -4  10  -6   40.40    4.98
  -4  11  -6   45.20    4.77
   4  11  -6   42.53    4.22
   4  11  -6   47.03    5.37
  -4  11  -6   48.88    5.07
  -4  12  -6    1.97    4.24
   4  12  -6    1.13    4.61
   4  12  -6    3.42    4.52
  -4  12  -6    2.92    4.34
  -4  12  -6    9.69    4.04
  -4 -13   6   13.97    3.69
   4  13  -6   17.07    4.08
  -4  13  -6   19.86    3.78
   4  13  -6   14.00    4.08
  -4  13  -6   16.36    3.87
  -4  13  -6   19.17    3.53
   4  13   6   17.60    3.36
  -4 -14  -6    7.76    2.64
  -4   0  -7  843.64   21.65
   4   0   7  847.32   21.70
  -4   0   7  879.17   21.54
   4  -1   7   55.90    3.62
  -4  -1   7   55.75    3.10
  -4  -1  -7   68.49    2.48
  -4  -1   7   61.51    2.37
  -4  -1  -7   63.37    2.59
   4   1   7   56.91    3.65
  -4   1   7   51.75    3.06
  -4   1  -7   66.06    3.39
   4   1  -7   64.60    3.04
  -4   1   7   55.82    3.40
  -4  -1  -7   63.86    3.55
   4  -1  -7   66.37    3.50
  -4   2   7  577.85   15.07
   4  -2   7  593.55   15.53
   4   2  -7  631.59   15.36
  -4   2  -7  607.54   15.40
   4  -2  -7  601.10   15.47
  -4  -2  -7  614.42   15.46
  -4  -2   7  604.07   15.31
   4   3  -7  517.70   12.89
  -4   3  -7  526.62   13.05
   4   3  -7  521.66   12.85
  -4   3   7  532.31   12.72
  -4   4  -7  237.60    7.10
   4   4  -7  231.53    7.03
  -4   4  -7  241.54    7.11
   4   5  -7   47.28    3.32
  -4   5  -7   53.35    3.80
   4   5  -7   44.37    3.63
  -4   6  -7  120.83    5.04
   4   6  -7  115.98    4.70
  -4   6  -7  119.48    5.07
  -4   7  -7   16.54    4.25
   4   7  -7    9.29    3.94
   4   7  -7   13.23    3.57
  -4   7  -7   11.25    4.02
  -4   8  -7  163.11    6.43
   4   8  -7  160.17    5.92
  -4   8  -7  155.90    6.62
   4   8  -7  156.96    6.31
   4   9  -7   25.86    4.82
  -4   9  -7   42.11    4.98
   4   9  -7   33.75    4.20
  -4   9  -7   38.01    4.79
  -4  10  -7   45.13    5.27
  -4  11  -7    7.87    4.45
   4  11  -7   12.76    5.19
  -4  11  -7    3.76    4.72
  -4  12  -7   20.32    4.16
  -4  12  -7   23.63    4.39
   4  12  -7   28.90    4.67
   4  12  -7   24.27    4.87
  -4  12  -7   27.22    4.51
   4  13  -7    5.35    3.76
  -4  13  -7   -1.91    3.55
   4  13   7    9.24    3.05
  -4 -13  -7    8.17    3.46
  -4  13  -7    1.00    3.30
   4  13  -7    0.52    3.88
  -4  13  -7    1.35    3.62
   4   0   8   53.57    3.46
  -4   0   8   51.57    3.03
  -4   0  -8   50.01    3.49
  -4   0   8   48.32    3.34
  -4   1   8  329.10    8.25
   4   1   8  325.41    8.61
  -4   1   8  310.89    8.29
  -4  -1  -8  298.07    7.81
  -4  -1   8  305.37    7.75
  -4  -1  -8  294.55    8.41
   4  -1  -8  296.02    8.38
  -4  -1   8  333.78    8.23
   4  -1   8  304.62    8.53
  -4  -1  -8  291.07    7.89
  -4   1  -8  269.33    8.41
   4   1  -8  306.32    8.30
  -4  -2   8    5.14    2.80
   4  -2   8    9.61    3.22
  -4  -2  -8    4.70    2.06
  -4  -2   8    8.20    1.95
   4   2  -8    3.24    2.76
  -4   3   8  115.94    4.01
  -4   3  -8  112.95    4.56
  -4  -3  -8  118.05    4.74
   4  -3  -8  109.78    4.77
   4  -3   8  110.21    4.76
  -4   3  -8  121.38    4.72
   4   3  -8  112.90    4.44
  -4   4  -8   51.79    3.95
   4   4  -8   49.17    3.73
   4   4  -8   45.51    3.36
  -4   4  -8   59.21    3.78
  -4   5  -8   30.16    3.39
   4   5  -8   24.24    3.14
   4   5  -8   28.30    3.53
   4   6  -8   27.37    3.53
  -4   6  -8   29.58    3.70
  -4   6  -8   28.93    4.19
   4   6  -8   28.43    3.87
  -4   7  -8  109.58    5.61
   4   7  -8  110.49    5.36
   4   7  -8  109.92    4.84
  -4   7  -8  114.45    5.20
   4   8  -8   -0.54    4.29
  -4   8  -8   -4.81    4.37
   4   8  -8    1.93    3.73
  -4   8  -8   -2.82    4.38
   4   9  -8   19.61    4.76
  -4   9  -8   16.63    4.80
  -4   9  -8   17.14    4.53
   4   9  -8   19.39    4.12
  -4  10  -8    8.35    4.98
   4  11  -8    4.41    5.06
  -4  11  -8   12.25    4.67
  -4  11  -8   19.00    4.45
   4  11  -8   10.47    4.88
  -4  11  -8    6.33    4.77
   4  12  -8   -1.64    4.48
  -4  12  -8   -7.31    4.07
  -4  12  -8    4.99    4.06
   4  12  -8   -2.09    4.46
  -4  12  -8    0.39    3.74
  -4 -13  -8    7.74    3.17
   4  13  -8    1.40    3.73
  -4  13  -8    7.54    3.47
   4  13  -8   13.05    3.75
  -4  13  -8    8.85    3.40
  -4  13  -8    7.82    3.27
  -4   0   9  380.44   10.24
  -4   0   9  388.08   10.17
   4   0   9  381.34   10.44
  -4   1   9  788.28   20.11
  -4  -1  -9  764.78   19.85
  -4   1   9  831.41   20.19
   4   1   9  801.82   20.38
  -4  -1   9  844.55   20.18
   4  -1   9  787.30   20.36
   4  -2   9  271.19    7.55
  -4  -2   9  248.85    6.61
  -4  -2  -9  243.93    6.70
   4   2   9  257.12    7.64
  -4   2  -9  260.10    7.42
  -4  -2   9  257.25    7.22
   4  -3  -9  123.68    4.89
  -4  -3  -9  120.44    4.96
  -4   3  -9  118.46    4.63
  -4   3   9  117.53    4.15
  -4   4  -9  181.23    5.86
   4   4  -9  181.29    5.71
   4   4  -9  169.73    5.91
  -4   5  -9  438.40   11.88
   4   5  -9  432.33   11.68
  -4   5  -9  425.50   12.03
  -4   6  -9  192.11    6.62
   4   6  -9  194.15    6.37
   4   6  -9  191.30    6.69
  -4   6  -9  190.83    6.79
  -4   7  -9    3.28    4.04
   4   7  -9    1.82    4.20
   4   7  -9    1.94    3.63
  -4   7  -9    1.72    4.08
   4   8  -9   49.95    4.26
   4   8  -9   59.81    4.92
  -4   8  -9   50.99    4.86
  -4   9  -9   39.27    4.88
   4   9  -9   35.59    4.15
  -4   9  -9   35.64    4.96
   4   9  -9   34.04    4.86
   4  10  -9   32.84    4.04
  -4  10  -9   36.38    4.99
  -4  10  -9   33.99    4.43
  -4  11  -9   -4.26    4.55
   4  11  -9   -2.98    4.78
   4  11  -9    3.32    4.79
  -4  11  -9    5.57    4.55
  -4  11  -9    4.27    4.18
  -4  12  -9   18.50    3.86
  -4  12  -9   27.59    4.18
   4  12  -9   24.66    4.53
  -4  12  -9   20.37    4.13
   4  12  -9   25.35    4.61
  -4 -12  -9   25.87    3.88
  -4  13  -9    5.81    3.09
   4  13  -9   -1.91    3.53
  -4  13  -9    0.19    3.20
  -4  13  -9   -0.14    3.28
   4  13  -9    9.17    3.49
  -4 -13  -9    0.96    2.85
  -4   0  10  131.70    4.79
  -4   0  10  138.91    4.75
   4   0  10  134.13    5.19
  -4  -1  10  296.51    8.20
  -4   1  10  307.06    8.21
  -4   1 -10  289.87    8.20
  -4  -1 -10  281.38    8.28
   4  -1 -10  282.33    8.40
  -4   1  10  290.06    8.09
  -4   2 -10   57.26    3.86
   4  -2 -10   66.27    3.93
  -4  -2 -10   70.52    4.11
  -4   2  10   58.47    3.66
  -4  -2  10   59.12    3.52
  -4   3 -10  472.63   12.52
   4   3 -10  456.06   12.41
   4  -3  10  465.76   12.74
  -4  -3 -10  472.28   12.64
   4  -3 -10  476.60   12.60
   4   4 -10  210.05    6.75
   4   4 -10  220.38    6.90
  -4   4 -10  224.57    6.81
  -4   5 -10  184.06    6.71
   4   5 -10  191.92    6.13
  -4   5 -10  187.31    6.42
  -4   6 -10   26.67    4.04
  -4   6 -10   28.60    4.21
   4   6 -10   21.66    4.04
   4   6 -10   27.42    3.54
  -4   7 -10  204.69    7.26
   4   7 -10  198.42    7.10
   4   7 -10  190.37    6.79
  -4   7 -10  200.28    6.99
  -4   8 -10   63.10    5.11
   4   8 -10   61.36    4.44
  -4   8 -10   61.42    5.09
   4   8 -10   60.58    5.03
  -4   9 -10   47.59    5.32
   4   9 -10   44.69    4.43
  -4   9 -10   48.33    4.65
   4   9 -10   44.21    4.90
  -4  10 -10   -0.87    4.41
   4  10 -10    0.23    4.56
  -4  10 -10    8.00    4.79
   4  11 -10   28.10    4.87
  -4  11 -10   34.06    4.74
   4  11 -10   35.51    5.11
  -4  11 -10   24.36    4.72
  -4  11 -10   25.70    4.38
  -4  11 -10   18.00    4.74
  -4  12 -10    3.15    3.66
   4  12 -10    2.77    4.25
  -4  12 -10    6.75    3.97
  -4  12 -10   -1.04    3.91
   4  12 -10    5.65    4.28
   4  13 -10   14.60    3.45
  -4  13 -10   19.84    3.18
   4  13 -10   17.19    3.36
  -4  13 -10   17.77    3.24
   4  13  10   20.65    3.53
  -4   0  11  137.25    5.02
  -4   0 -11  147.04    5.37
   4   0 -11  152.68    5.25
  -4   0  11  130.21    4.92
  -4  -1  11   54.16    3.63
  -4   1  11   61.51    3.70
  -4   1 -11   53.95    3.94
   4  -1 -11   62.94    4.20
  -4  -1 -11   65.60    4.03
  -4   1  11   59.86    3.50
   4   2  11  184.74    6.45
  -4  -2  11  171.22    5.96
   4   2 -11  196.00    6.12
  -4   2 -11  182.85    6.06
  -4  -2 -11  202.25    6.42
   4  -2 -11  203.80    6.35
   4  -2  11  170.69    6.40
   4   3 -11  216.49    6.86
  -4   3 -11  246.16    7.20
  -4  -3 -11  232.29    7.32
   4  -3 -11  240.95    7.25
   4  -3  11  232.61    7.48
   4   3  11  226.43    7.27
   4   4 -11  181.35    6.20
  -4   4 -11  184.85    6.42
  -4   4 -11  197.06    6.63
   4   5 -11  103.28    4.60
  -4   5 -11   99.59    5.15
   4   5 -11   88.17    4.74
  -4   5 -11   92.55    4.60
   4   6 -11  115.92    5.33
  -4   6 -11  105.91    5.69
   4   6 -11  107.97    4.96
  -4   6 -11  106.44    5.20
  -4   7 -11   11.92    4.51
   4   7 -11   10.48    4.33
  -4   7 -11   10.36    3.97
   4   7 -11   10.22    3.87
  -4   8 -11    3.33    4.86
   4   8 -11    4.36    4.56
  -4   8 -11    7.34    4.51
   4   8 -11    6.38    3.97
   4   9 -11    3.59    4.63
  -4   9 -11   14.09    5.01
  -4  10 -11   14.53    4.38
   4  10 -11   22.64    4.67
  -4  10 -11   25.60    4.90
   4  11 -11   23.68    4.91
  -4  11 -11   21.37    4.63
  -4  11 -11   18.62    4.05
   4  11 -11   27.47    4.81
  -4  11 -11   30.22    4.56
  -4  11 -11   14.15    4.66
   4  12 -11   -4.20    4.05
  -4  12 -11   -4.59    3.85
  -4  12 -11    4.04    3.51
   4  12  11   -2.40    4.12
  -4  12 -11    7.09    3.73
   4  12 -11    1.97    4.07
  -4  13  11    0.59    2.94
   4  13  11    6.52    3.17
   4  13 -11    2.53    3.03
  -4  13 -11    4.59    2.90
  -4   0  12   32.92    3.34
   4   0  12   40.12    4.18
   4   0 -12   35.18    3.93
  -4   0 -12   41.01    3.94
  -4   1  12   35.79    3.28
  -4  -1 -12   43.00    3.76
   4  -1 -12   40.62    4.05
   4  -1  12   35.73    4.23
  -4   1 -12   40.36    3.83
   4   1  12   39.36    4.20
  -4   2 -12   59.37    3.78
  -4  -2 -12   60.95    4.26
   4  -2 -12   64.19    4.35
   4   2  12   71.38    4.61
  -4   2  12   67.80    4.06
   4  -2  12   67.61    4.51
   4  -3  12  123.28    5.40
   4   3  12  121.00    5.34
  -4   3  12  117.21    5.01
   4   3 -12  119.99    4.80
  -4   3 -12  122.10    5.00
  -4  -3 -12  119.85    5.18
   4  -3 -12  119.81    5.35
  -4   4 -12   39.23    3.91
  -4   4 -12   31.66    4.18
   4   4 -12   34.24    3.94
   4   4  12   30.72    4.42
   4   4 -12   32.31    3.48
  -4   5 -12   92.03    5.03
   4   5 -12   87.29    4.83
  -4   5 -12   92.66    4.81
   4   5 -12   86.63    4.46
  -4   6 -12   18.61    3.93
   4   6 -12   14.93    3.84
  -4   6 -12   25.37    4.45
   4   6 -12   14.42    4.22
   4   7 -12   62.60    4.94
  -4   7 -12   60.92    5.09
   4   7 -12   62.23    4.62
  -4   7 -12   66.02    4.85
   4   8 -12    7.93    4.61
  -4   8 -12    4.24    4.64
   4   8 -12    2.64    4.05
  -4   8 -12    0.56    4.63
  -4   9 -12   31.16    5.03
   4   9 -12   35.53    4.80
  -4   9 -12   31.57    4.70
  -4  10 -12    6.32    4.38
  -4  11 -12   23.19    4.56
   4  11 -12   35.25    4.77
  -4  11 -12   18.73    4.36
  -4  11 -12   21.18    4.12
   4  12 -12   -1.31    3.85
  -4  12 -12  -10.88    3.72
   4  12 -12   -3.86    3.79
  -4  12 -12   -4.26    3.61
   4  12  12    8.26    3.86
  -4  12  12    2.55    3.46
  -4  12 -12   -2.66    3.27
   4  13  12   12.20    3.10
   4   0 -13  120.57    5.14
  -4   0 -13  117.25    5.11
   4   0  13  103.54    5.34
  -4   0  13  116.92    4.74
  -4  -1  13  123.55    4.93
  -4  -1 -13  131.20    5.41
   4  -1 -13  128.52    5.44
  -4   1  13  130.87    5.07
   4  -1  13  134.27    5.63
   4   1  13  126.86    5.55
  -4  -1  13  136.49    5.04
   4  -2  13  256.73    8.06
  -4  -2  13  232.77    7.71
   4   2  13  240.07    8.04
  -4   2  13  245.18    7.71
  -4  -2 -13  277.90    8.13
   4  -2 -13  284.17    8.08
  -4   2 -13  267.53    7.88
   4  -3  13   73.62    4.82
   4   3 -13   70.91    4.06
  -4   3 -13   67.05    4.27
  -4  -3 -13   64.83    4.56
   4  -3 -13   64.54    4.64
  -4   3  13   69.03    4.24
   4   3  13   61.85    4.46
  -4   4 -13  253.63    7.90
   4   4 -13  236.20    7.85
   4   4  13  244.20    8.05
  -4   4  13  231.02    7.70
   4   4 -13  244.57    7.49
  -4   4 -13  247.75    7.80
  -4   5 -13   23.39    4.27
   4   5 -13   28.42    4.28
  -4   5 -13   29.28    4.21
   4   5 -13   22.51    3.84
   4   5  13   23.02    4.38
  -4   6 -13  102.97    5.17
   4   6 -13   84.57    4.93
  -4   6 -13   93.12    5.53
   4   6 -13   94.67    5.40
   4   7 -13    6.16    4.57
  -4   7 -13    9.73    4.58
   4   7 -13    2.85    3.94
  -4   7 -13   11.03    4.30
   4   8 -13   43.74    4.89
  -4   8 -13   41.68    5.10
   4   8 -13   43.04    4.35
  -4   8 -13   42.49    4.80
  -4   9 -13    1.93    4.76
   4   9 -13   -0.45    4.47
  -4   9 -13   -2.82    4.18
   4  10  13   41.74    5.06
  -4  10 -13   42.45    4.46
  -4  11 -13   14.24    4.13
   4  11 -13   13.54    4.48
  -4  11 -13    8.87    4.28
  -4  11 -13   12.27    3.83
   4  11  13   14.50    4.43
  -4  11  13   14.35    4.02
   4  12 -13    9.36    3.61
  -4  12 -13   13.77    3.39
   4  12  13   18.22    3.73
  -4  12  13   16.67    3.38
  -4  12 -13   12.54    3.08
   4  12 -13    8.49    3.57
  -4  12 -13    9.62    3.41
   4   0  14   19.30    4.40
  -4   0  14   25.95    3.73
  -4   0 -14   28.29    4.21
   4   0 -14   25.72    3.97
   4  -1 -14  152.35    5.93
  -4  -1 -14  152.83    5.93
   4   1  14  147.62    5.93
   4  -1  14  146.47    6.19
  -4   1  14  148.82    5.51
  -4  -1  14  152.58    5.58
   4  -2 -14   60.66    4.56
  -4   2  14   62.40    4.05
   4   2  14   55.96    4.63
   4  -2  14   61.63    4.57
  -4  -2  14   64.19    4.25
  -4  -2 -14   53.35    4.62
  -4   2 -14   64.12    4.41
  -4   3 -14  383.43   11.16
  -4   3  14  394.17   11.07
   4   3  14  395.68   11.42
   4  -3 -14  401.91   11.40
  -4  -3 -14  395.26   11.20
   4  -3  14  394.87   11.50
  -4   4 -14    0.07    4.04
   4   4 -14    1.70    4.10
  -4   4  14   11.01    4.00
   4   4  14    1.79    4.27
   4   4 -14    5.90    3.87
  -4   4 -14    5.30    3.90
  -4   5 -14  169.90    6.71
   4   5 -14  151.92    6.47
   4   5  14  158.71    6.76
  -4   5  14  169.28    6.36
  -4   5 -14  161.91    6.19
   4   5 -14  152.77    6.11
   4   6 -14   10.44    4.47
  -4   6 -14   22.93    4.66
   4   6 -14   10.27    3.82
  -4   6 -14   15.39    4.16
  -4   6  14   14.05    4.44
   4   6  14   10.52    4.87
  -4   7 -14   36.42    5.24
   4   7 -14   34.19    4.89
  -4   7 -14   45.62    4.69
   4   7 -14   40.84    4.30
   4   7  14   49.44    5.53
   4   8 -14   -6.56    4.57
  -4   8 -14   -3.08    4.99
   4   8  14   -0.43    4.99
  -4   9 -14   -4.52    4.24
  -4   9 -14    8.06    4.92
  -4  10 -14   17.09    4.50
   4  10  14   26.15    4.68
  -4  10  14   15.32    4.27
  -4  10 -14   12.65    4.04
   4  11 -14   26.50    4.41
  -4  11 -14   14.98    4.01
  -4  11 -14   19.07    3.60
  -4  11  14   18.15    3.79
   4  11  14   17.44    4.19
  -4  11 -14   16.09    4.03
   4  12 -14    3.46    3.23
  -4  12 -14    7.83    3.10
   4  12  14    1.40    3.43
   4  12 -14    1.83    3.23
  -4  12 -14    4.22    3.04
  -4   0 -15  144.54    6.19
   4   0 -15  167.74    6.28
  -4   0  15  159.46    5.95
   4   0  15  161.70    6.35
   4  -1 -15   32.72    4.61
  -4   1 -15   30.32    4.45
  -4  -1 -15   35.38    4.40
   4   1 -15   29.41    4.43
  -4   1  15   28.36    3.90
   4  -1  15   29.05    4.48
   4   1  15   37.45    4.32
  -4  -1  15   37.39    3.95
  -4  -2  15   64.40    4.33
   4  -2 -15   66.60    4.86
  -4  -2 -15   63.97    4.97
   4   2  15   60.06    4.88
  -4   2  15   63.54    4.40
   4  -2  15   63.01    5.04
   4  -3  15   16.27    4.63
  -4   3  15   11.04    3.84
   4   3  15   13.21    4.52
  -4   3 -15   16.76    4.17
   4  -3 -15   15.44    4.28
  -4  -3 -15   11.72    4.44
   4   4 -15   34.33    4.11
  -4   4 -15   27.50    4.34
   4   4  15   30.79    4.83
  -4   4  15   30.72    4.32
  -4   4 -15   36.19    4.70
   4   4 -15   27.32    4.57
   4   5 -15   27.10    4.35
  -4   5 -15   21.56    4.30
  -4   5  15   30.39    4.62
   4   5  15   30.26    5.12
  -4   5 -15   25.07    4.63
   4   5 -15   22.76    4.51
   4   6 -15   11.31    3.98
  -4   6 -15    1.25    4.37
   4   6 -15   14.18    4.57
  -4   6 -15    5.52    4.73
  -4   6  15    9.27    4.53
   4   6  15   -0.58    4.98
   4   7 -15   -3.66    3.92
  -4   7 -15    4.14    4.52
  -4   7 -15    3.24    4.91
   4   7 -15    3.54    4.47
  -4   7  15   -0.98    4.51
   4   7  15   -2.75    4.92
  -4   8 -15    0.97    4.36
   4   8 -15    8.11    4.49
  -4   8 -15   -0.85    4.88
   4   8  15    6.21    5.19
  -4   8  15    1.37    4.54
  -4   9 -15   -1.13    4.21
  -4   9  15   -1.65    4.32
   4   9  15    9.95    4.73
  -4  10 -15   10.44    3.72
  -4  10  15    9.08    3.96
  -4  10 -15    2.15    4.37
  -4  11 -15    1.83    3.20
   4  11 -15    0.41    3.92
  -4  11 -15   -0.65    3.62
  -4  11  15    2.13    3.48
   4  11  15   -5.60    3.95
  -4  11 -15   -1.04    3.68
   4  12  15    5.15    2.97
  -4  12 -15    4.96    2.72
   4  12 -15    2.60    3.01
   4   0  16   28.22    4.76
  -4   0  16   22.31    4.01
   4   0 -16   32.83    4.72
  -4   0 -16   28.41    4.31
   4  -1  16  258.34    8.63
   4   1  16  268.38    8.69
  -4   1  16  256.18    8.16
  -4  -1  16  253.11    8.13
   4   1 -16  260.22    8.58
  -4   1 -16  252.58    8.36
  -4  -1 -16  268.59    8.48
   4  -1 -16  250.87    8.50
   4  -2  16   10.82    4.61
  -4  -2  16   22.57    4.15
   4  -2 -16   19.25    4.84
  -4  -2 -16   22.03    4.51
   4   2  16   22.02    4.68
  -4   2  16   21.26    3.98
   4  -3  16  177.52    7.06
  -4   3 -16  165.83    6.83
  -4  -3 -16  175.72    6.88
   4  -3 -16  175.43    6.93
   4   3 -16  167.34    6.79
  -4   3 -16  189.86    6.85
   4   3  16  169.78    6.95
  -4   3  16  175.48    6.61
  -4   4 -16    9.01    4.31
   4   4 -16   13.02    4.49
   4   4  16   14.67    4.91
  -4   4  16   17.76    4.27
  -4   4 -16   14.63    4.17
  -4   5 -16  159.74    6.81
   4   5 -16  146.15    6.57
   4   5  16  166.23    7.08
  -4   5  16  159.67    6.52
  -4   5 -16  149.24    6.44
  -4   6  16   16.13    4.58
   4   6  16   12.61    5.41
  -4   6 -16   16.39    4.59
   4   6 -16   13.88    4.16
  -4   6 -16   24.31    4.94
   4   6 -16   14.13    4.64
   4   7  16    3.24    5.16
  -4   7  16   -5.02    4.62
   4   7 -16    5.60    4.56
  -4   7 -16    1.89    5.01
  -4   8 -16    7.27    4.28
   4   8 -16   -2.53    4.33
  -4   8 -16    4.84    4.90
  -4   9  16   26.03    4.35
   4   9  16   22.97    4.97
  -4   9 -16   21.75    4.16
  -4   9 -16   11.90    4.43
  -4  10 -16    3.20    3.60
   4  10  16    5.33    4.28
  -4  10  16    3.71    3.89
  -4  10 -16   -0.96    4.10
  -4  11 -16    8.06    3.09
   4  11 -16   12.20    3.62
  -4  11 -16   10.90    3.46
   4  11 -16   14.71    3.62
  -4  11 -16   10.79    3.42
   4  11  16   11.14    3.61
   4   0  17   82.04    5.35
  -4   0  17   88.40    5.00
   4   0 -17   84.48    5.33
  -4   0 -17   78.61    5.39
   4   1  17   19.05    4.93
  -4   1  17   26.74    4.32
  -4  -1  17   19.78    4.23
   4  -1  17   22.80    4.99
   4   1 -17   24.61    4.94
  -4  -1 -17   20.22    4.58
   4  -1 -17   26.38    5.06
  -4   1 -17   26.14    4.60
  -4  -2 -17  202.70    7.16
   4  -2 -17  202.26    7.49
   4  -2  17  183.56    7.41
  -4  -2  17  175.23    6.73
   4   2 -17  193.14    7.50
  -4   2 -17  194.88    7.19
   4   2  17  186.04    7.41
  -4   2  17  171.82    6.85
  -4   3 -17   48.84    5.15
   4   3 -17   42.84    4.73
   4   3  17   53.22    5.19
  -4   3  17   55.03    4.68
  -4  -3 -17   50.14    5.24
   4  -3 -17   45.97    4.89
  -4   4 -17   45.47    4.86
  -4   4 -17   47.71    5.31
   4   4 -17   56.52    5.05
   4   4  17   44.51    5.41
  -4   4  17   56.34    4.79
  -4   5 -17   22.19    4.99
   4   5 -17   19.01    4.65
  -4   5  17   22.64    4.51
   4   5  17   16.75    5.09
  -4   5 -17   17.43    4.79
   4   6  17   76.65    5.72
  -4   6  17   75.49    5.28
  -4   6 -17   68.83    5.47
   4   6 -17   67.25    5.30
   4   7 -17   34.40    4.73
  -4   7 -17   27.95    5.30
  -4   7 -17   37.27    4.71
  -4   8  17   64.84    4.79
   4   8  17   59.46    5.43
  -4   8 -17   62.19    4.92
  -4   9 -17    7.09    4.37
  -4   9 -17    5.08    3.82
  -4   9  17    5.46    3.92
   4   9  17   10.71    4.44
  -4  10 -17   11.39    3.54
  -4  10 -17   11.12    3.88
  -4  10  17   15.92    3.51
   4  10  17    7.34    4.00
   4  11  17   -1.00    3.13
  -4  11 -17    1.66    3.07
   4  11 -17    3.28    3.13
  -4   0 -18  130.49    6.23
   4   0 -18  134.79    6.41
  -4   0  18  132.38    5.79
   4   0  18  131.76    6.55
  -4  -1  18   42.84    4.51
   4   1  18   41.69    5.05
   4  -1  18   41.47    5.42
  -4   1  18   48.36    4.65
   4  -1 -18   38.97    5.38
  -4  -1 -18   42.58    4.85
  -4   1 -18   43.19    5.18
   4   1 -18   45.01    5.00
   4   2  18   14.07    5.12
  -4   2  18   13.76    4.31
   4  -2  18    8.72    4.92
  -4  -2 -18    9.12    4.93
   4   2 -18    6.83    5.10
  -4   2 -18   12.32    4.73
   4  -2 -18   15.24    4.87
   4   3  18   17.43    5.07
  -4  -3 -18   10.67    4.77
   4  -3 -18   10.37    4.96
  -4   3 -18   18.40    4.83
   4   3 -18    9.19    5.19
  -4   3  18   11.44    4.49
   4   3 -18   14.36    4.57
  -4   3 -18   17.60    4.67
  -4   4 -18   16.56    4.91
   4   4 -18   16.36    4.62
  -4   4  18   13.81    4.43
   4   4  18   21.20    5.31
  -4   5 -18   47.06    5.06
   4   5 -18   40.43    4.94
  -4   5  18   48.67    4.80
   4   5  18   41.89    5.25
  -4   6 -18   23.08    4.62
  -4   6 -18   23.68    5.13
   4   6 -18   11.73    4.58
  -4   6  18   27.68    4.52
   4   6  18   27.29    5.05
  -4   7 -18   27.94    4.66
  -4   7 -18   22.55    4.82
   4   7  18   26.70    4.96
  -4   7  18   29.62    4.52
  -4   8 -18   12.26    4.20
  -4   8 -18    3.08    4.46
  -4   8  18    1.87    4.01
   4   8  18    5.97    4.53
  -4   9 -18   10.36    4.08
  -4   9 -18    7.40    3.83
  -4   9  18   13.83    3.75
   4   9  18   12.13    4.17
   4  10  18    7.10    3.63
  -4  10 -18   -0.50    3.44
   4  11  18    4.09    2.86
   4   0 -19   72.38    5.78
  -4   0 -19   69.03    5.37
   4   0  19   71.46    5.69
  -4   0  19   60.34    4.91
   4   1 -19   49.58    5.54
  -4   1 -19   50.49    5.00
   4  -1 -19   51.35    5.56
  -4  -1 -19   52.65    5.26
  -4  -1  19   52.29    4.80
   4  -1  19   44.64    5.47
   4   1  19   54.24    5.59
  -4   1  19   51.89    4.80
   4   2 -19   15.38    5.15
  -4  -2 -19   19.23    4.73
   4  -2 -19    7.60    5.11
  -4   2 -19   13.31    4.85
   4   2  19   12.53    5.19
  -4   2  19    9.84    4.48
   4  -2  19   11.43    5.18
   4   3 -19   36.39    5.19
  -4   3 -19   29.12    5.10
   4   3  19   33.50    5.45
  -4   3  19   22.98    4.59
  -4   3 -19   23.90    4.86
   4   3 -19   21.62    4.80
   4   4  19   39.10    5.52
  -4   4  19   43.81    4.68
  -4   4 -19   48.20    5.36
   4   4 -19   42.54    4.87
  -4   5 -19   28.97    5.12
   4   5 -19   23.73    4.66
   4   5  19   29.76    5.07
  -4   5  19   21.37    4.48
  -4   6 -19    9.40    4.91
   4   6 -19    9.50    4.44
  -4   6  19    7.40    4.26
   4   7  19   52.16    5.01
  -4   7  19   43.73    4.47
  -4   8 -19   13.61    4.40
   4   8  19   10.40    4.36
  -4   8  19   12.39    3.85
   4   9  19    8.93    3.96
  -4   9 -19    6.03    3.75
  -4  -9  19    6.20    3.56
   4  10  19    7.02    3.31
  -4  10 -19    6.01    3.17
  -4 -10  19    0.40    2.82
   4   0 -20   31.84    5.42
  -4   0 -20   31.47    5.13
   4   0  20   17.71    5.07
  -4   0  20   23.23    4.51
   4   1 -20   94.40    5.88
  -4   1 -20  104.65    5.95
  -4  -1 -20  101.03    6.05
   4  -1 -20  104.29    6.00
  -4   1  20   95.00    5.37
   4   1  20   83.27    6.17
  -4  -1  20   89.48    5.30
   4  -1  20   90.82    6.19
   4  -2  20    9.55    5.07
   4   2  20   15.39    4.89
  -4   2  20    6.43    4.38
   4   3  20   70.74    5.52
  -4   3  20   60.22    4.97
   4   3 -20   50.98    5.15
  -4   3 -20   69.12    5.53
  -4   4 -20    7.44    4.79
   4   4 -20    2.93    4.94
   4   4  20    5.61    5.18
   4   4 -20    4.03    4.52
  -4   4 -20   -1.03    5.05
  -4   5 -20   31.58    4.93
   4   5 -20   35.67    5.27
   4   5 -20   26.81    4.59
  -4   5  20   38.29    4.49
  -4   5 -20   37.93    4.93
   4   6  20   10.71    4.74
  -4   6  20   12.20    4.06
   4   6 -20    4.43    4.23
   4   7  20   14.71    4.50
  -4   7  20   17.70    3.86
  -4   7 -20   11.95    4.44
   4   8  20   -0.99    4.11
  -4   8 -20    4.89    3.96
   4   9  20   12.44    3.59
  -4   9 -20    9.50    3.36
   4   9 -20   11.66    3.57
  -4   9 -20    7.30    3.55
   4  10  20    2.52    2.94
  -4  10 -20    0.40    2.64
  -4   0  21   19.45    4.39
   4   0  21   18.85    5.30
  -4   1 -21   24.86    5.10
   4   1 -21   20.37    5.08
   4  -1 -21   10.75    4.95
  -4  -1 -21   23.28    5.01
   4   1  21   23.64    5.30
   4  -1  21   23.07    5.29
  -4   1  21   17.24    4.41
  -4  -2 -21   -1.57    4.58
  -4   2 -21    2.07    4.82
   4   2 -21    3.56    4.86
   4  -2 -21   -4.55    4.99
  -4   2 -21    1.71    4.80
   4   2 -21    2.03    4.52
   4   2  21    1.55    5.16
  -4   2  21    2.62    4.29
   4   3 -21   23.16    5.18
  -4   3 -21   22.18    4.74
   4   3 -21   14.94    4.63
  -4   3 -21   17.46    4.90
   4   4 -21   -3.15    5.01
  -4   4 -21    3.56    4.65
  -4   4  21   -6.24    4.18
  -4   4 -21   -0.17    4.71
  -4   5  21   12.56    4.12
   4   5  21   14.10    4.77
   4   5 -21    8.26    4.24
  -4   5 -21   10.40    4.69
   4   5 -21   13.16    4.72
   4   6  21    9.19    4.50
  -4   6 -21   14.53    4.50
   4   6 -21    8.17    3.94
   4   6 -21   14.73    4.50
  -4   6 -21   12.80    4.56
   4   7  21    2.04    4.16
  -4   7 -21   -0.07    4.03
   4   7 -21    4.71    4.22
  -4   7 -21    7.12    4.23
   4   8  21   10.52    3.81
  -4   8 -21   11.50    3.71
   4   8 -21    5.66    3.69
  -4   8 -21   12.86    3.72
   4   9  21   -0.34    3.19
  -4   9 -21    3.65    3.04
   4   0 -22   20.55    5.17
  -4   0 -22   16.65    4.85
   4  -1 -22   62.65    5.24
  -4  -1 -22   53.99    5.30
   4   1 -22   49.32    5.27
  -4   1 -22   52.08    5.33
  -4   2 -22   10.40    4.71
   4   2 -22   20.45    4.95
  -4   2 -22   19.75    4.94
   4   2 -22   13.75    4.55
  -4   3 -22   56.03    5.02
   4   3 -22   63.01    5.35
   4   3  22   51.20    5.17
  -4   3  22   44.14    4.45
  -4   4 -22   -6.34    4.65
   4   4 -22    1.75    4.62
   4   4  22    5.98    4.57
   4   4 -22    7.23    4.16
   4   5 -22   51.51    4.97
  -4   5 -22   49.55    4.77
   4   5 -22   38.13    4.17
  -4   5 -22   43.15    4.63
   4   5  22   46.53    4.77
   4   6 -22   13.89    4.22
  -4   6 -22    5.93    4.04
  -4   6 -22   10.51    4.16
   4   6  22    5.11    4.33
   4   7 -22   52.56    4.20
  -4   7 -22   39.73    4.11
  -4   7 -22   38.67    4.05
   4   7  22   45.02    4.25
   4   8 -22   -2.19    3.33
  -4   8 -22   -1.87    3.16
  -4   8 -22   -1.06    3.24
   4   8  22    4.41    3.34
  -4   9 -22   28.84    2.56
   4   0 -23   30.17    5.06
  -4   0 -23   25.09    4.67
   4   0  23   33.54    5.08
   4  -1 -23   43.39    5.05
  -4  -1 -23   38.62    4.69
   4   1 -23   34.17    5.12
  -4   1 -23   36.32    4.87
   4   1  23   33.75    4.94
  -4   2 -23   22.79    4.67
   4   2 -23   20.16    4.95
   4   2 -23   14.72    4.29
   4   2  23   24.74    4.76
   4   3 -23   36.37    4.74
  -4   3 -23   28.92    4.63
  -4   3 -23   26.56    4.64
   4   3 -23   17.50    4.26
   4   3  23   33.61    4.80
  -4   4 -23   47.69    4.57
   4   4  23   40.59    4.72
  -4   4 -23   36.73    4.74
   4   4 -23   39.56    4.12
   4   5  23    0.85    4.21
   4   5 -23    0.11    3.47
  -4   5 -23   -4.37    4.10
   4   5 -23   -4.41    4.16
  -4   5 -23   -0.31    4.07
   4   6  23    9.57    3.88
  -4   6 -23   10.02    3.82
   4   6 -23   18.58    3.95
  -4   6 -23   11.88    3.83
   4   7  23    1.78    3.40
  -4   7 -23   -0.98    3.30
   4   7 -23    4.02    3.29
  -4   7 -23    3.42    3.35
   4   8  23   19.91    2.88
  -4   8 -23   12.46    2.68
   4   0 -24   45.55    4.82
   4   0  24   40.38    4.83
   4   1 -24   24.97    4.57
  -4   1 -24   15.48    4.37
  -4   1 -24   18.73    4.53
   4   1 -24   11.23    4.05
   4   1  24   18.39    4.52
   4   2 -24   15.26    4.53
  -4   2 -24   13.70    4.32
  -4   2 -24    7.89    4.29
   4   2 -24    7.46    3.90
   4   2  24   17.07    4.52
  -4   3 -24   19.28    4.28
   4   3 -24   26.62    4.55
   4   3  24   17.65    4.31
  -4   3 -24    9.35    4.33
   4   3 -24   13.50    3.74
   4   4 -24    7.48    3.46
   4   4 -24    8.57    4.03
  -4   4 -24    7.99    4.00
   4   4  24    1.30    4.05
  -4   4 -24    3.75    3.98
  -4   5 -24   19.27    3.78
   4   5 -24   14.81    3.82
  -4   5 -24    8.74    3.75
   4   5  24   12.69    3.91
  -4   6 -24    3.76    3.39
   4   6 -24    4.55    3.35
   4   6  24    9.85    3.46
  -4   6 -24    9.20    3.31
   4   7  24    4.53    2.87
  -4   7 -24    4.19    2.82
  -4   0 -25   30.33    4.25
   4   0 -25   38.85    4.21
  -4   0 -25   31.95    4.09
   4   1  25   -1.62    4.06
  -4   1 -25   -2.93    4.08
   4   1 -25   -4.98    3.73
   4   1 -25    2.98    4.13
  -4   1 -25    3.66    3.98
   4   2  25   47.17    4.41
   4   2 -25   55.74    4.48
  -4   2 -25   48.58    4.31
   4   2 -25   36.19    3.92
  -4   2 -25   48.98    4.45
   4   3 -25   17.07    4.00
  -4   3 -25    9.72    3.83
   4   3  25   10.17    3.81
  -4   3 -25    4.08    3.86
   4   3 -25   13.23    3.30
   4   4 -25   21.26    3.77
  -4   4 -25   24.20    3.81
   4   4  25   20.06    3.76
   4   5 -25    4.16    3.28
  -4   5 -25    2.05    3.23
  -4   5 -25    7.14    3.26
   4   5  25    0.18    3.35
  -4   6 -25    8.03    2.94
   4   6  25    9.37    2.94
   4   0 -26    2.45    3.38
  -4   0 -26    3.46    3.65
   4   1 -26   45.44    3.91
  -4  -1 -26   32.29    3.88
   4  -1 -26   30.67    3.60
   4   1 -26   30.79    3.45
  -4   1 -26   34.48    3.97
  -4   1 -26   41.90    3.80
  -4   2 -26   -2.85    3.56
   4   2 -26    1.18    2.99
   4   2  26   -6.97    3.47
   4   2 -26    1.85    3.60
  -4   2 -26   -1.85    3.45
  -4   3 -26   15.46    3.37
   4   3 -26   15.13    2.76
   4   3  26   19.14    3.35
  -4   3 -26   25.02    3.36
   4   3 -26   18.59    3.52
  -4   4 -26    7.19    3.05
   4   4  26    4.01    3.05
  -4   5 -26    6.77    2.70
  -4   0 -27    2.29    3.25
   4   0 -27    4.32    2.69
  -4  -1 -27   -0.53    3.12
   4  -1 -27    4.36    2.77
  -4   1 -27    4.37    3.17
   4   1 -27    3.07    2.53
  -4  -2 -27    4.85    3.03
  -4   2 -27    3.76    3.01
   4  -2 -27    3.74    2.68
  -4   3 -27    6.75    2.75
  -4  -3 -27    4.86    2.75
   4  -3 -27    0.22    2.52
  -4   4 -27    6.98    2.51
  -4  -4 -27    8.75    2.46
  -4   0 -28    3.58    2.51
  -4  -1 -28   12.35    2.54
  -4   1 -28   10.22    2.62
  -4   2 -28    2.70    2.16
  -4  -2 -28    5.43    2.43
   5   0   0   -0.83    0.92
  -5   0   0    2.38    0.76
  -5   0   0    0.06    2.12
  -5   0   0   -0.84    2.28
  -5   0   0   -1.98    2.21
  -5   0   0    1.31    2.11
  -5   0   0   -2.69    2.28
  -5   0   0    0.66    2.32
  -5  -1   0   58.59    3.20
  -5   1   0   59.56    2.24
  -5  -1   0   54.41    2.90
  -5  -1   0   63.12    2.84
  -5   1   0   57.30    2.99
  -5   1   0   63.63    2.89
  -5  -1   0   58.83    2.71
  -5   1   0   63.06    2.86
  -5  -1   0   62.32    2.85
  -5   2   0    2.46    2.38
  -5   2   0    1.96    2.13
  -5  -2   0    4.79    2.03
  -5  -2   0    1.88    2.64
  -5   2   0    1.60    2.36
  -5   2   0    1.44    2.22
  -5  -2   0    3.11    2.27
  -5  -3   0 1474.62   36.60
  -5   3   0 1484.35   36.61
  -5  -3   0 1487.05   36.75
  -5   3   0 1472.17   36.60
  -5  -3   0 1484.82   36.59
  -5   3   0 1463.13   36.67
  -5   3   0 1480.09   36.76
  -5   4   0  101.85    3.19
  -5  -4   0  103.15    3.12
  -5   4   0   96.56    3.52
  -5   4   0   95.51    3.96
  -5   5   0  123.58    3.92
  -5   5   0  124.93    4.82
   5   6   0   84.76    4.27
  -5   6   0   79.78    4.23
   5   7   0    2.45    3.94
  -5   7   0    2.42    3.61
   5   7   0   -2.55    3.82
  -5   7   0   -1.21    3.67
  -5   7   0    2.19    3.70
  -5   8   0   73.80    4.75
   5   8   0   69.57    4.82
  -5   8   0   75.66    4.70
   5   8   0   60.82    4.95
   5   9   0   22.22    4.71
  -5   9   0   21.86    4.42
   5   9   0   16.70    4.54
  -5   9   0   20.85    4.58
   5  10   0   39.23    5.01
  -5  10   0   35.47    4.71
   5  10   0   31.49    5.10
  -5  10   0   38.16    4.69
  -5  11   0    7.73    4.65
   5  11   0    4.52    4.80
   5  11   0    8.26    4.99
  -5  11   0    1.83    4.51
   5  11   0    2.86    3.93
  -5  12   0    8.72    4.34
  -5  13   0    0.50    3.78
  -5 -14   0   17.83    3.42
  -5  14   0   18.46    3.03
   5   0   1    2.18    1.39
  -5   0   1   -0.96    2.15
  -5   0  -1    2.94    2.03
  -5   0   1   -1.02    2.11
  -5   0   1    1.14    2.42
  -5   0  -1   -0.36    1.17
  -5   0  -1   -1.87    2.25
  -5   0  -1   -0.05    2.40
  -5   0  -1    2.35    2.13
  -5   0   1   -0.79    2.32
  -5   0  -1    0.09    2.05
   5   0  -1    0.26    0.77
  -5   0  -1   -1.99    2.27
  -5   1   1  462.15   11.55
  -5   1   1  457.20   11.41
  -5  -1   1  458.33   11.41
  -5   1   1  459.29   11.51
  -5  -1  -1  460.84   11.48
  -5  -1   1  439.79   11.47
  -5  -1   1  454.42   11.40
  -5   1  -1  466.78   11.44
   5   1   1  436.02   11.21
   5   1   1  417.33   11.17
  -5  -1  -1  470.42   11.42
  -5  -1   1  465.35   11.44
  -5   1   1  464.45   11.45
  -5   1  -1  471.52   11.43
  -5  -1   1  453.92   11.57
  -5  -1  -1  458.46   11.52
  -5   1  -1  442.21   11.29
  -5   1   1  439.71   11.20
   5   1   1  451.80   11.21
  -5  -1   1  475.22   11.49
  -5   1   1  427.25   11.27
  -5   2  -1  698.11   17.79
  -5  -2  -1  729.70   17.79
  -5  -2   1  687.57   17.77
  -5   2   1  721.76   17.80
   5   2  -1  719.79   17.66
  -5   2   1  709.98   17.80
   5   2   1  683.29   17.75
  -5   2   1  724.85   17.74
  -5   2  -1  710.36   17.80
  -5  -2   1  711.60   17.73
   5   2   1  708.37   17.75
  -5   2   1  720.30   17.73
  -5   2   1  696.89   17.89
  -5   2   1  704.00   17.75
  -5  -2   1  692.44   17.75
  -5   2  -1  727.23   17.81
  -5  -2  -1  725.25   17.82
  -5  -2   1  680.13   17.88
  -5  -3   1 1159.07   28.72
  -5  -3  -1 1162.91   28.71
  -5   3   1 1173.63   28.73
  -5   3  -1 1165.60   28.77
  -5  -3  -1 1135.68   28.82
   5   3   1 1139.50   28.86
  -5   3   1 1186.47   28.85
  -5   3  -1 1166.53   28.88
   5   3  -1 1124.08   28.76
  -5   3   1 1148.58   28.89
  -5  -3   1 1153.32   28.73
  -5   3   1 1166.09   28.74
  -5  -4   1  242.33    6.52
  -5   4   1  245.14    6.53
   5   4   1  249.96    7.06
  -5   4   1  250.58    6.98
  -5  -4  -1  252.76    6.47
  -5   4  -1  246.62    6.51
  -5   4  -1  250.39    6.64
  -5   4   1  247.62    6.56
  -5   4   1  249.18    7.06
  -5   4  -1  254.97    7.10
   5   4  -1  236.47    6.93
  -5   5   1   85.86    4.34
   5   5  -1   89.81    3.95
  -5   5  -1   91.70    4.29
  -5   5   1   89.31    3.39
  -5   5   1   94.65    3.96
   5   5   1   89.34    4.09
  -5   6   1  156.74    5.43
   5   6   1  147.09    5.48
   5   6   1  148.96    5.50
  -5   6   1  147.15    5.32
  -5   7   1   96.96    4.68
   5   7   1   94.01    4.82
  -5   7  -1  101.45    4.73
   5   7  -1  105.61    4.91
  -5   7  -1   92.97    4.85
   5   7   1   99.18    4.83
  -5   7   1  103.48    4.65
   5   8   1    8.62    4.25
   5   8  -1   13.13    4.15
  -5   8  -1   10.23    3.91
  -5   8   1    7.17    3.94
   5   8   1    7.38    4.02
  -5   8   1    8.80    3.99
   5   8  -1   15.17    4.32
  -5   8  -1   11.13    4.02
  -5   8  -1    9.40    3.98
   5   9   1    3.96    4.54
  -5   9   1   -0.07    4.40
   5   9  -1    5.95    4.83
  -5   9  -1    3.32    4.38
  -5   9  -1    2.98    4.44
   5   9  -1    2.63    4.56
   5   9   1   13.48    4.66
  -5   9   1   -0.49    4.42
   5  10  -1   27.12    5.21
   5  10   1   24.38    5.11
  -5  10   1   22.09    4.62
  -5  10  -1   32.43    4.67
   5  10  -1   27.21    5.00
  -5  10  -1   30.50    4.77
  -5  10   1   30.15    4.73
   5  10   1   28.63    4.96
  -5  11  -1   10.21    4.67
   5  11  -1    4.73    4.97
   5  11   1   -0.17    5.16
  -5  11   1    3.18    4.78
  -5  11  -1    3.05    4.20
   5  11  -1    9.18    4.00
   5  11  -1   -0.25    4.79
  -5  11  -1    0.24    4.57
  -5  12  -1    4.25    4.33
   5  12   1    6.80    3.71
  -5  12   1    4.56    4.18
   5  12  -1   11.26    4.92
  -5  12  -1    8.38    4.56
  -5  13  -1    5.73    3.75
  -5  13   1    5.44    3.64
  -5  14   1   -0.51    2.90
  -5 -14   1   -5.15    3.35
  -5 -14  -1    5.18    3.27
  -5   0  -2    0.53    1.95
  -5   0   2    3.44    2.61
  -5   0  -2   -1.40    2.53
  -5   0   2   -0.20    2.17
  -5   0  -2    2.20    2.20
  -5   0   2    0.60    1.02
  -5   0  -2    0.77    1.44
  -5   0   2   -0.04    2.49
  -5   0  -2    0.24    2.39
  -5   0   2   -0.80    2.37
   5   0   2   -0.56    1.82
  -5   0   2    0.59    2.31
  -5  -1   2   99.19    3.80
  -5  -1  -2  113.32    3.83
   5  -1   2  121.41    3.61
   5   1  -2  110.19    3.02
  -5  -1   2  112.80    3.99
  -5  -1  -2  114.32    3.48
  -5   1  -2  118.41    3.52
  -5  -1  -2  117.31    3.91
  -5   1  -2  110.41    3.54
  -5   1   2  114.05    3.79
  -5  -1   2  114.60    3.81
  -5  -1  -2  120.62    3.46
  -5   1   2  121.40    4.13
  -5  -1  -2  123.63    3.94
  -5   1  -2  118.94    3.92
  -5   1   2  119.82    3.84
  -5  -2   2  189.18    5.34
  -5   2   2  197.81    5.35
   5   2   2  166.94    5.25
  -5   2   2  190.27    5.28
  -5   2  -2  198.73    5.38
   5   2  -2  183.21    5.06
  -5   2   2  184.88    5.61
   5   2   2  185.83    5.28
  -5   2   2  184.77    5.25
  -5  -2   2  188.11    5.21
  -5  -2  -2  199.48    5.33
  -5  -2   2  200.14    5.75
   5   3  -2  500.07   13.45
  -5   3  -2  524.05   13.66
   5   3   2  516.58   13.56
  -5   3   2  535.41   13.54
  -5  -3   2  539.92   13.42
  -5   3   2  535.63   13.42
  -5   3   2  525.42   13.65
  -5  -3  -2  533.28   13.47
  -5   3   2  540.75   13.45
  -5  -3   2  524.91   13.43
  -5   3   2  554.11   13.55
   5   3   2  531.60   13.58
  -5   4  -2   62.49    3.62
   5   4   2   62.34    3.47
  -5   4   2   62.48    3.33
  -5   4   2   66.09    3.38
   5   4   2   60.18    3.40
  -5   4   2   65.08    2.68
  -5  -4   2   61.02    2.61
  -5   4   2   69.73    3.50
   5   4  -2   55.14    3.12
  -5  -4  -2   64.43    2.45
   5   5   2  218.05    6.74
  -5   5  -2  226.97    6.77
   5   5  -2  210.55    6.53
   5   5   2  211.37    6.61
  -5   5   2  227.60    6.60
   5   6   2    6.11    3.36
  -5   6   2    3.87    3.30
   5   6  -2    5.88    3.27
   5   6   2    1.67    3.57
  -5   6   2    4.09    3.28
  -5   7   2   25.38    3.81
   5   7   2   21.50    3.73
  -5   7  -2   21.01    3.94
   5   7   2   21.72    3.98
  -5   7   2   23.13    3.74
  -5   8   2  109.74    5.35
   5   8   2  114.65    5.39
   5   8   2  116.58    5.62
  -5   8   2  113.57    5.38
   5   8  -2  115.52    5.66
  -5   8  -2  117.44    5.34
  -5   8  -2  113.67    5.59
   5   9   2   47.95    5.00
  -5   9   2   42.54    4.73
   5   9  -2   38.34    5.16
  -5   9  -2   36.08    4.59
   5   9  -2   42.07    4.82
  -5   9  -2   41.59    4.77
  -5   9   2   45.18    4.87
   5   9   2   34.44    5.02
   5  10  -2    7.85    3.99
  -5  10  -2    6.49    4.44
   5  10  -2   10.61    4.84
  -5  10  -2    6.29    4.68
   5  10  -2    7.13    5.06
  -5  10  -2    8.34    4.68
  -5  10   2    5.74    4.81
   5  10   2   10.79    5.00
   5  11  -2   45.86    5.36
  -5  11  -2   42.64    4.98
  -5  11  -2   39.80    4.90
   5  11  -2   39.49    4.16
   5  11  -2   42.20    5.17
  -5  11  -2   48.65    4.93
  -5  12  -2    7.69    4.46
   5  12  -2   13.67    4.86
  -5  12  -2   10.31    4.19
   5  12   2   10.00    3.75
  -5  12   2    9.22    4.28
  -5  13  -2    3.34    3.69
  -5  13   2    9.87    3.62
  -5 -14  -2    1.14    3.14
  -5 -14   2    0.40    3.23
  -5   0   3   -2.08    2.57
  -5   0  -3    0.89    1.85
  -5   0   3    2.23    2.48
  -5   0   3   -0.60    2.56
  -5   0   3   -0.07    2.80
   5   0   3    1.50    2.11
  -5   0   3    0.42    1.07
  -5   0  -3   -0.42    2.13
  -5   0   3    1.31    2.15
  -5   1  -3  286.72    7.48
  -5  -1  -3  290.41    7.24
  -5   1   3  278.03    7.79
  -5  -1   3  277.81    7.52
  -5  -1  -3  269.30    7.55
   5  -1  -3  293.63    7.43
  -5  -1   3  285.43    7.67
  -5  -1  -3  288.40    7.43
  -5   1   3  283.22    7.64
  -5  -1  -3  283.44    7.60
  -5   1   3  293.80    7.55
   5  -1   3  289.43    7.57
  -5  -1   3  292.09    7.73
   5   1  -3  272.78    7.20
  -5  -2   3  564.44   14.13
  -5   2   3  574.81   14.14
  -5   2  -3  561.91   14.15
  -5  -2   3  546.84   14.30
  -5   2   3  553.45   14.17
   5   2  -3  570.70   13.95
  -5  -2  -3  551.75   14.01
   5   2  -3  532.74   13.95
  -5   2  -3  549.71   14.14
   5   3   3   41.37    3.01
  -5   3   3   46.62    2.91
  -5   3  -3   40.64    3.16
   5   3  -3   43.16    2.67
   5   3   3   34.28    2.99
  -5   3   3   45.50    2.87
  -5  -3   3   44.27    2.12
   5   3  -3   43.67    2.35
  -5  -3  -3   44.78    2.51
  -5   4   3   85.47    3.15
  -5  -4   3   85.13    3.12
  -5   4   3   85.59    3.64
   5   4   3   78.91    3.67
   5   4   3   76.42    3.76
  -5   4   3   84.27    3.66
  -5   4  -3   84.36    4.00
   5   4  -3   86.77    3.52
  -5   5  -3   26.18    3.29
   5   5  -3   17.16    3.14
   5   5   3   22.67    3.38
  -5   5   3   18.38    3.20
  -5   5   3   25.64    3.25
   5   5   3   23.56    3.22
   5   6  -3   25.57    3.47
   5   6   3   25.95    3.74
  -5   6   3   31.75    3.62
   5   6   3   35.24    3.74
  -5   6   3   32.58    3.68
  -5   7  -3  190.26    6.65
   5   7   3  196.14    6.49
  -5   7   3  185.67    6.46
  -5   7   3  186.91    6.44
   5   7   3  190.27    6.64
  -5   8  -3   16.17    4.17
   5   8   3   15.51    4.26
  -5   8   3   14.85    4.25
   5   8   3   12.23    4.35
  -5   8   3   12.37    4.29
  -5   9   3   32.70    4.75
   5   9   3   35.34    5.12
  -5   9  -3   31.89    4.78
   5   9  -3   35.00    4.98
  -5   9  -3   37.79    5.10
   5   9  -3   37.86    3.91
  -5   9  -3   36.98    4.28
  -5   9  -3   36.15    4.73
   5   9  -3   38.06    5.07
   5   9   3   33.41    4.72
  -5  10  -3   34.16    4.99
   5  10  -3   32.23    5.27
   5  10   3   31.45    5.12
   5  10  -3   26.48    5.25
  -5  10  -3   24.74    4.91
  -5  10  -3   30.76    4.71
   5  10  -3   19.96    3.98
   5  11  -3    4.04    4.87
  -5  11  -3    7.92    4.51
  -5  11  -3    6.21    4.58
  -5  11  -3    6.29    4.50
   5  11  -3    8.82    4.92
  -5  12  -3   11.05    4.40
   5  12  -3   12.86    4.84
   5  12   3    3.36    3.71
  -5  12  -3    1.66    4.35
  -5  12  -3    5.84    4.44
   5  12  -3    9.46    4.65
  -5  13   3   11.18    3.70
  -5  13  -3   13.35    3.75
  -5 -14   3    7.20    3.17
  -5 -14  -3    3.26    3.06
  -5   0   4    1.42    2.68
  -5   0   4    1.18    2.70
  -5   0   4    1.57    2.14
  -5   0  -4    2.36    2.22
  -5   0   4    0.41    2.87
  -5   0  -4   -0.26    2.14
  -5   0   4   -0.23    1.49
   5   0   4    1.20    2.52
   5   1  -4  125.59    3.81
  -5   1  -4  134.96    4.12
  -5  -1  -4  145.62    4.19
   5  -1  -4  135.21    4.18
  -5  -1   4  134.09    4.61
  -5   1   4  136.91    4.19
   5  -1   4  141.53    4.47
  -5  -1  -4  129.12    4.26
  -5   1   4  138.59    4.62
  -5  -1  -4  130.22    4.21
  -5  -1   4  125.80    4.17
  -5   1   4  133.83    4.11
  -5   2   4 1844.27   45.76
  -5  -2   4 1859.47   45.86
   5  -2   4 1816.60   45.81
  -5  -2  -4 1890.44   45.73
  -5   2   4 1846.82   45.67
  -5   2  -4 1868.87   45.77
   5   2  -4 1838.94   45.66
  -5   2  -4 1860.44   45.81
   5   2  -4 1804.57   45.67
   5   3  -4   15.22    2.36
  -5   3  -4   16.90    2.79
  -5   3   4   15.46    2.70
  -5   3  -4   13.98    2.87
   5   3  -4   14.21    2.24
  -5  -3  -4   14.27    2.06
  -5  -3   4   14.81    1.87
   5   4   4   76.68    3.71
   5   4  -4   71.94    3.26
   5   4   4   70.66    3.84
  -5   4   4   75.02    3.65
  -5   4  -4   78.09    3.83
   5   4  -4   73.76    3.56
  -5   5  -4  208.20    6.72
   5   5  -4  211.45    6.39
  -5   5   4  208.97    6.47
   5   5   4  212.45    6.54
  -5   5   4  216.33    6.45
   5   6  -4   88.85    4.21
   5   6   4   87.81    4.50
  -5   6   4   88.22    4.40
  -5   6   4   86.41    4.43
   5   6   4   88.73    4.56
   5   6  -4   81.50    3.89
   5   7  -4  135.84    5.50
  -5   7  -4  143.93    5.71
   5   7   4  151.45    5.66
  -5   7   4  152.83    5.74
   5   7   4  148.74    5.96
  -5   7   4  153.00    5.72
   5   7  -4  134.84    5.12
  -5   8  -4   50.15    4.39
   5   8  -4   49.29    3.86
   5   8  -4   42.04    4.39
  -5   8   4   47.85    4.61
  -5   8  -4   49.62    4.78
   5   8   4   47.90    4.93
   5   9   4   14.39    4.74
   5   9  -4   18.79    4.89
  -5   9  -4   15.09    4.61
   5   9  -4   12.83    3.82
  -5   9  -4   14.76    4.17
  -5   9  -4   18.53    4.78
  -5  10  -4   14.34    4.59
   5  10  -4    8.22    3.91
   5  10  -4    9.82    4.98
  -5  10  -4   11.75    4.90
   5  10  -4    0.69    5.14
  -5  10  -4    7.52    4.88
  -5  11  -4   25.68    4.70
   5  11  -4   20.66    4.89
  -5  11  -4   17.16    4.77
  -5  12  -4   23.07    4.44
   5  12  -4   20.89    4.76
  -5  12  -4   21.08    4.44
   5  12  -4   20.25    4.85
  -5  12  -4   19.47    4.39
  -5  13  -4    1.77    3.51
  -5  13   4   -1.12    3.66
  -5  13  -4    2.95    3.76
   5  13  -4   -1.32    4.07
  -5 -14  -4    8.66    3.07
  -5 -14   4   10.70    3.03
  -5   0   5   -1.94    2.66
   5   0   5   -1.27    2.69
  -5   0   5   -1.56    1.88
  -5   0   5    0.16    3.00
  -5   0   5   -0.13    2.09
  -5   0  -5   -1.26    2.13
  -5   0  -5    1.70    2.39
   5  -1   5 2004.58   48.78
  -5  -1   5 2005.80   48.60
  -5  -1  -5 1920.56   48.65
  -5  -1   5 1976.48   48.77
   5   1  -5 1944.54   48.61
  -5   1  -5 1933.05   48.73
  -5   1   5 1937.34   48.75
   5  -1  -5 1959.16   48.70
  -5  -1  -5 2008.34   48.70
  -5  -1  -5 1975.69   48.65
  -5  -1   5 1947.62   48.64
   5   1   5 2007.00   48.77
  -5   1   5 1951.80   48.63
  -5   1   5 1966.44   48.65
   5   2  -5   33.25    2.45
  -5   2  -5   30.60    3.10
  -5  -2  -5   33.11    2.65
  -5   2   5   46.83    2.43
  -5  -2  -5   35.02    3.05
  -5   2   5   47.37    2.51
   5  -2   5   31.99    3.26
  -5   3  -5   67.78    3.54
   5   3  -5   63.13    3.19
  -5   3   5   68.06    2.77
  -5   3   5   70.74    3.32
   5   3  -5   70.63    2.95
  -5   3  -5   61.68    3.52
  -5  -3  -5   64.84    2.50
  -5   4  -5   14.71    3.32
   5   4  -5   11.62    2.80
   5   4  -5   10.34    2.55
  -5   4  -5   13.29    3.25
  -5  -4   5    9.06    1.46
  -5   5  -5   67.95    3.79
  -5   5  -5   75.86    3.99
   5   5  -5   68.99    3.75
   5   6   5   44.33    4.07
  -5   6  -5   43.77    3.56
   5   6  -5   41.63    3.34
  -5   6  -5   34.53    3.99
   5   6  -5   34.90    3.60
  -5   6   5   39.68    3.91
  -5   7  -5   13.27    4.01
   5   7  -5   21.68    3.68
   5   7  -5   18.07    3.33
  -5   7  -5   21.20    3.86
  -5   7   5   23.35    3.99
   5   7   5   17.02    4.19
   5   8  -5    7.90    4.12
  -5   8  -5    8.42    4.10
   5   8  -5    0.61    3.56
  -5   8  -5   -0.27    4.17
  -5   9  -5   20.12    4.90
  -5   9  -5   14.05    4.51
   5   9  -5   18.35    3.87
   5  10  -5   11.95    4.99
  -5  10  -5   17.48    4.67
   5  10  -5   21.42    5.33
  -5  10  -5   19.60    4.77
  -5  10  -5    9.29    4.75
   5  10  -5    7.19    3.98
   5  11  -5   14.33    5.02
  -5  11  -5   20.36    4.75
  -5  11  -5   27.24    4.38
   5  12  -5    7.26    4.75
  -5  12  -5   14.11    4.34
   5  12  -5    7.67    4.59
  -5  12  -5   13.40    4.33
  -5  12  -5    7.07    4.21
   5  13  -5    3.36    3.93
  -5  13  -5    4.55    3.66
  -5  13  -5    2.84    3.46
  -5  13   5    6.33    3.64
  -5 -13  -5    1.67    3.83
  -5 -13   5    6.91    3.85
  -5 -14  -5   -3.44    2.75
  -5   0   6    0.56    2.84
  -5   0  -6   -0.67    2.56
  -5   0   6   -1.35    2.04
  -5   0  -6    1.42    2.04
  -5   0   6   -0.53    3.10
   5   0   6    0.31    3.16
  -5   0   6    1.28    2.04
   5   1  -6   58.66    2.82
  -5  -1  -6   58.39    2.83
  -5  -1   6   60.69    2.68
   5  -1   6   57.05    3.45
  -5   1   6   64.30    3.04
   5   1   6   55.60    3.54
   5  -1  -6   57.75    3.22
  -5  -1  -6   52.89    3.18
  -5   1   6   61.37    3.42
  -5  -1   6   62.41    2.63
  -5  -1  -6   60.48    2.70
  -5   1  -6   56.69    3.30
  -5  -2  -6   30.47    2.98
   5  -2  -6   29.18    3.06
  -5  -2  -6   34.34    2.48
  -5   2   6   27.30    2.12
   5   2  -6   29.49    2.45
  -5  -2   6   23.93    2.49
  -5   2  -6   28.93    2.93
  -5   2   6   32.42    2.32
   5  -2   6   18.66    3.17
  -5   3   6   57.92    2.43
   5   3  -6   49.18    3.16
  -5   3  -6   53.70    3.65
   5   3  -6   51.60    2.96
  -5   3   6   57.37    2.45
  -5  -3  -6   56.18    2.13
  -5   3   6   57.70    3.24
  -5   4   6   77.05    2.93
   5   4  -6   82.80    3.51
  -5   4  -6   80.76    3.92
  -5   4  -6   81.02    4.10
   5   4  -6   74.90    3.74
  -5   5  -6    2.73    3.57
   5   5  -6    4.82    3.17
   5   5  -6    7.80    2.91
  -5   5  -6    5.65    3.37
   5   6  -6  115.93    4.41
  -5   6  -6  107.83    4.89
  -5   6  -6  109.04    5.01
   5   6  -6  107.73    4.70
   5   7  -6   24.47    3.90
  -5   7  -6   27.12    4.05
  -5   7  -6   27.84    3.86
   5   7  -6   21.81    3.44
  -5   8  -6   24.35    4.42
   5   8  -6   26.94    4.23
  -5   8  -6   23.39    4.29
   5   8  -6   27.16    3.73
  -5   9  -6    7.51    4.72
   5   9  -6    8.16    3.95
  -5   9  -6    6.21    4.51
  -5  10  -6    2.20    4.90
   5  10  -6    0.61    4.93
  -5  10  -6    5.71    4.58
   5  11  -6   19.89    5.16
  -5  11  -6   21.72    4.71
  -5  11  -6   14.07    4.53
  -5  12  -6   26.00    4.28
   5  12  -6   39.31    4.78
  -5  12  -6   39.89    4.45
   5  12  -6   26.50    4.71
  -5  12  -6   34.71    4.44
  -5  13  -6   -4.56    3.62
   5  13  -6   -2.77    3.94
  -5  13   6   -1.26    3.42
  -5  13  -6    3.94    3.37
  -5 -13  -6    2.48    3.60
  -5 -13   6    2.35    3.62
  -5 -14  -6   13.02    2.62
  -5   0  -7   -0.65    2.83
  -5   0   7   -2.06    3.13
   5   0   7    3.32    3.17
  -5   0   7    0.84    2.25
   5  -1   7   59.11    3.68
  -5  -1   7   60.08    2.86
  -5  -1   7   62.70    2.53
  -5  -1  -7   63.30    2.69
  -5   1   7   58.32    3.06
   5   1   7   57.08    3.67
  -5   1   7   57.08    2.97
  -5  -1  -7   60.19    3.35
   5  -1  -7   58.42    3.32
  -5   1   7   58.11    3.53
  -5  -1  -7   59.85    2.81
  -5   1  -7   60.58    3.25
   5   1  -7   57.25    3.06
  -5   2   7  125.47    3.96
  -5  -2  -7  128.41    3.92
  -5  -2  -7  122.54    4.05
  -5  -2   7  127.00    3.99
   5  -2   7  129.80    4.78
   5   2  -7  119.88    4.20
  -5  -2  -7  126.58    4.62
   5  -2  -7  130.07    4.59
  -5   2   7  125.33    4.78
  -5   3   7  146.13    4.12
  -5   3   7  154.50    4.82
  -5   3  -7  152.02    5.19
   5   3  -7  145.21    4.93
   5   3  -7  151.50    4.81
  -5   4  -7  190.33    6.38
   5   4  -7  190.50    5.99
  -5   4  -7  199.03    6.20
  -5   5  -7   86.04    4.28
   5   5  -7   81.66    3.78
  -5   6  -7   12.42    3.73
   5   6  -7   10.70    3.16
  -5   6  -7   11.69    3.90
  -5   7  -7   56.38    4.51
   5   7  -7   50.35    4.26
   5   7  -7   54.69    3.95
  -5   7  -7   57.64    4.54
   5   8  -7    1.77    3.69
  -5   8  -7    7.27    4.28
   5   8  -7    3.38    4.21
  -5   8  -7    7.85    4.23
   5   9  -7   48.29    4.79
  -5   9  -7   52.11    4.73
   5   9  -7   37.90    4.16
  -5   9  -7   46.72    5.19
  -5  10  -7   15.74    5.03
  -5  11  -7   14.52    4.55
   5  11  -7   12.22    4.99
   5  11  -7   14.37    4.99
  -5  11  -7    9.47    4.56
  -5  11  -7   11.38    4.30
   5  12  -7   11.16    4.50
  -5  12  -7   11.83    4.14
   5  12  -7    8.79    4.61
  -5  12  -7    8.66    4.17
  -5  12  -7    8.48    3.94
  -5 -13  -7   -2.84    3.46
   5  13  -7    2.00    3.77
  -5  13  -7   -2.58    3.41
   5  13  -7    1.18    3.75
  -5  13  -7    1.29    3.51
  -5  13  -7   -1.15    3.29
  -5   0   8    1.12    2.44
   5   0   8   -1.55    3.35
  -5   0   8   -2.06    3.16
  -5   0  -8   -2.78    3.02
  -5  -1   8   22.24    2.65
   5  -1   8   20.07    3.56
  -5  -1  -8   23.93    2.34
  -5   1   8   25.65    3.10
  -5  -1  -8   23.91    2.02
  -5   1   8   22.48    2.66
   5   1   8   22.08    3.37
  -5  -1   8   22.09    1.87
  -5  -1  -8   23.58    3.08
   5  -1  -8   21.82    3.17
  -5  -2  -8  156.44    4.60
   5  -2   8  162.31    5.47
  -5  -2   8  162.84    4.67
  -5  -2  -8  162.40    4.80
   5   2   8  160.95    5.56
  -5  -2   8  166.47    5.10
   5   2  -8  153.51    5.01
  -5   2   8  169.94    5.50
   5   3  -8   36.51    3.03
  -5   3  -8   42.99    3.47
  -5   3   8   43.69    3.06
  -5   3  -8   40.95    3.69
   5   3  -8   40.39    3.29
   5  -3  -8   41.23    3.44
  -5  -3  -8   34.08    3.39
  -5   4  -8  260.08    7.64
   5   4  -8  249.43    7.49
  -5   4  -8  264.46    7.59
   5   5  -8   45.47    3.66
  -5   5  -8   51.23    3.68
   5   5  -8   42.82    3.36
   5   6  -8   21.40    3.22
  -5   6  -8   18.10    3.95
  -5   6  -8   29.32    4.05
   5   7  -8    2.61    3.45
  -5   7  -8    2.01    3.75
  -5   7  -8    3.04    4.04
   5   7  -8    3.64    3.86
  -5   8  -8   11.79    4.41
   5   8  -8    8.26    3.69
  -5   8  -8    9.02    4.52
   5   8  -8    6.67    4.21
   5   9  -8    6.78    3.80
  -5   9  -8    4.25    4.63
  -5   9  -8    4.07    4.53
   5   9  -8   -2.05    4.50
  -5  10  -8   12.42    4.92
   5  11  -8    6.78    4.94
  -5  11  -8   -1.77    4.48
   5  11  -8    3.84    4.78
  -5  11  -8    6.63    4.48
  -5  11  -8   -0.62    4.14
   5  12  -8    5.92    4.43
  -5  12  -8    8.33    4.09
  -5 -12  -8    2.83    3.97
  -5  12  -8   -3.00    3.93
  -5  12  -8   13.83    4.03
   5  12  -8   -2.46    4.43
  -5 -13  -8    0.78    3.12
   5  13  -8    4.43    3.61
  -5  13  -8    5.05    3.25
  -5  13  -8    6.22    3.42
   5  13  -8    6.33    3.60
  -5  13  -8    4.32    3.19
  -5   0   9   -0.75    2.67
   5   0   9    3.88    3.50
  -5   0   9   -0.54    3.11
   5   1   9    3.66    3.43
  -5   1   9    0.99    2.84
  -5  -1   9    3.89    2.74
   5  -1   9    0.67    3.44
  -5   1   9    0.60    3.09
  -5   1  -9    3.27    3.08
  -5  -1  -9   -0.31    2.16
   5  -2   9   81.74    4.36
  -5  -2  -9   80.83    4.29
  -5  -2  -9   83.38    3.06
  -5  -2   9   77.94    2.89
  -5   2   9   81.70    4.10
   5   2   9   80.44    4.35
  -5  -2   9   80.60    3.59
  -5   2  -9   88.76    4.09
   5  -3  -9   71.71    4.04
  -5  -3  -9   61.87    4.01
  -5   3  -9   65.04    3.91
  -5   3  -9   60.75    4.05
   5   3  -9   61.12    3.66
  -5   3   9   57.21    3.30
  -5  -3  -9   69.18    3.09
  -5  -3   9   61.73    2.85
   5   4  -9   77.86    4.02
   5   4  -9   73.82    3.76
  -5   4  -9   76.06    4.20
  -5   5  -9   26.09    3.92
  -5   5  -9   20.35    3.44
   5   5  -9   24.12    3.28
  -5   6  -9    9.20    3.83
   5   6  -9   13.69    3.25
  -5   6  -9   11.91    4.16
   5   6  -9   15.98    3.86
   5   7  -9   28.08    3.71
  -5   7  -9   31.70    4.25
  -5   7  -9   26.59    4.60
   5   7  -9   29.48    4.28
   5   8  -9    5.15    3.74
  -5   8  -9    7.59    4.32
   5   8  -9   -0.14    4.24
  -5   8  -9    6.48    4.28
  -5   9  -9   32.23    4.49
   5   9  -9   24.00    4.68
  -5   9  -9   22.06    4.68
  -5  10  -9   -3.13    4.85
  -5  10  -9   11.25    4.55
   5  11  -9    2.94    4.97
  -5  11  -9    5.13    4.51
  -5  11  -9    6.29    4.14
   5  11  -9    6.49    4.80
  -5  11  -9    3.77    4.56
  -5 -12  -9    0.56    3.68
   5  12  -9    5.57    4.28
  -5  12  -9    5.72    3.90
  -5  12  -9    1.01    3.80
   5  12  -9    1.89    4.22
  -5  12  -9    8.61    4.04
   5  13   9    6.39    3.53
   5  13  -9    6.45    3.39
  -5  13  -9    5.08    3.15
  -5  13  -9    4.93    3.19
   5  13  -9    5.59    3.45
  -5 -13  -9    9.21    2.80
  -5  13  -9    3.27    3.00
   5   0 -10   -1.97    3.41
  -5   0 -10   -3.56    3.28
  -5   0  10   -2.59    3.11
  -5   0  10   -1.99    2.84
  -5  -1  10  182.33    5.76
  -5   1  10  181.65    5.78
   5  -1 -10  194.42    6.18
  -5  -1 -10  189.46    6.07
  -5   1 -10  191.30    5.89
  -5   1  10  180.61    5.91
  -5  -2  10  192.25    5.91
  -5  -2 -10  201.22    6.40
   5  -2 -10  197.85    6.44
  -5   2 -10  188.48    6.22
  -5   2  10  187.90    5.97
   5  -3 -10   10.58    3.69
  -5  -3 -10   13.24    3.69
   5  -3  10    8.44    3.81
  -5   3 -10   16.98    3.34
   5   3 -10    8.31    2.86
   5   3  10   11.23    3.91
   5   4 -10    7.47    3.10
  -5   4 -10    4.55    3.52
  -5   4 -10    4.14    3.72
   5   4 -10    2.93    3.35
  -5   5 -10    5.97    3.90
   5   5 -10   15.11    3.28
  -5   5 -10    6.34    3.50
  -5   6 -10   41.28    4.07
   5   6 -10   38.54    3.70
  -5   6 -10   30.79    4.44
   5   6 -10   35.70    4.12
   5   7 -10   76.87    4.44
  -5   7 -10   73.59    5.07
   5   7 -10   74.16    4.90
  -5   7 -10   73.37    5.27
   5   8 -10    4.53    3.76
  -5   8 -10    6.93    4.08
  -5   8 -10    5.88    4.77
   5   8 -10    7.64    4.35
   5   9 -10   21.85    4.57
  -5   9 -10   16.56    4.79
  -5   9 -10   23.75    5.17
  -5  10 -10   14.60    4.42
  -5  10 -10   11.75    4.74
  -5  11 -10   21.45    4.49
   5  11 -10    8.24    4.88
   5  11 -10   18.16    4.87
  -5  11 -10   18.57    4.65
  -5  11 -10    9.61    4.59
  -5  11 -10   12.95    4.07
   5  12 -10    4.21    4.17
  -5  12 -10    5.23    3.84
   5  12 -10    3.32    4.08
  -5  12 -10    8.09    3.90
  -5  12 -10    1.57    3.74
  -5  13 -10    2.95    3.08
   5  13 -10   -0.13    3.23
   5  13  10   -0.18    3.45
   5   0 -11   -1.08    3.74
  -5   0 -11   -0.15    3.61
  -5   0  11   -2.06    3.28
   5   0  11   -3.26    3.76
  -5   0  11    0.79    2.96
   5  -1 -11  113.56    4.69
  -5  -1 -11  107.11    4.56
  -5   1 -11  110.53    4.56
  -5   1  11  100.22    4.34
   5   1  11  104.79    4.95
  -5   1  11  103.25    4.27
  -5  -1  11  103.73    4.27
   5  -1  11  105.47    5.08
  -5  -2 -11  168.03    5.89
   5  -2 -11  166.45    5.90
  -5   2 -11  159.51    5.48
   5   2 -11  159.96    5.41
   5   2  11  166.87    6.04
  -5  -2  11  149.06    5.30
   5  -2  11  153.92    5.78
  -5   3 -11   17.85    3.69
   5   3 -11   19.85    3.08
  -5  -3 -11   19.69    3.74
   5  -3 -11   20.89    3.67
   5  -3  11   19.15    3.80
   5   3  11   15.53    4.09
  -5   4 -11    3.82    3.36
   5   4 -11    1.61    3.06
  -5   4 -11    1.90    3.72
  -5   5 -11   14.75    3.91
   5   5 -11   15.88    3.58
  -5   5 -11   12.70    4.22
   5   5 -11   11.22    3.79
  -5   6 -11   46.40    4.68
   5   6 -11   44.30    4.42
   5   6 -11   46.29    3.86
  -5   6 -11   42.31    4.35
   5   7 -11   -0.43    3.77
  -5   7 -11   -2.38    4.33
   5   7 -11   -0.40    4.24
  -5   7 -11   -6.22    4.83
   5   8 -11   24.44    4.01
  -5   8 -11   25.25    4.59
  -5   8 -11   24.64    4.77
   5   8 -11   16.93    4.51
  -5   9 -11   25.22    5.12
   5   9 -11   18.77    4.54
  -5  10 -11   -4.85    4.25
  -5  10 -11   -2.73    4.78
   5  11 -11    4.34    4.57
  -5  11 -11    0.28    4.22
  -5  11 -11   -0.28    4.08
   5  11 -11    1.15    4.76
  -5  11 -11    8.57    4.39
  -5  11 -11   10.39    4.61
  -5  12 -11    6.56    3.50
   5  12 -11    7.23    3.90
  -5  12 -11    5.75    3.68
   5  12 -11   -0.12    3.91
  -5  12 -11    2.46    3.66
   5  12  11   -2.72    4.09
   5  13  11    3.44    3.22
  -5  13 -11    3.47    2.85
   5  13 -11    5.37    3.02
  -5   0  12    0.78    3.27
   5   0  12   -0.10    3.81
   5   0 -12    1.38    3.62
  -5   0 -12    2.02    3.63
  -5   1  12    9.63    3.24
  -5  -1  12    8.72    3.47
   5   1  12   11.40    3.92
  -5   1 -12   13.90    3.44
   5  -1  12   15.26    4.02
   5  -1 -12   11.27    3.62
  -5  -1 -12   12.74    3.49
   5  -2  12   57.24    4.29
   5  -2 -12   64.82    4.18
  -5  -2 -12   61.34    4.19
   5   2  12   61.01    4.48
  -5   2 -12   56.33    3.78
  -5   3 -12   16.71    3.50
   5   3 -12   19.10    3.47
   5  -3  12   20.61    3.92
   5  -3 -12   16.68    4.02
  -5  -3 -12   21.06    3.82
   5   3  12   20.72    4.25
  -5   3  12   18.59    3.44
  -5   4 -12   -0.24    3.92
   5   4 -12    1.90    3.72
   5   4  12    9.30    3.93
  -5   4 -12    8.85    3.52
   5   4 -12    4.32    3.23
  -5   5 -12    6.23    4.02
   5   5 -12    7.40    3.90
  -5   5 -12   10.57    4.03
   5   5 -12    3.42    3.46
  -5   6 -12    3.99    4.53
   5   6 -12   11.91    4.17
   5   6 -12    7.82    3.55
  -5   6 -12    9.62    4.19
   5   7 -12   21.78    4.46
  -5   7 -12   21.97    4.84
   5   7 -12   23.64    3.86
  -5   7 -12   29.78    4.69
  -5   8 -12  119.62    5.97
  -5   8 -12  111.63    6.23
  -5   9 -12    5.14    4.79
  -5   9 -12    8.81    4.48
  -5  10 -12   24.13    4.59
  -5  11 -12   10.91    4.31
   5  11  12    9.50    4.56
  -5  11 -12    5.58    3.99
   5  11 -12    2.98    4.47
  -5  11 -12   10.16    4.14
   5  11 -12    3.26    4.66
  -5  11 -12   11.45    4.21
  -5  12  12   31.33    3.58
   5  12  12   33.08    4.09
  -5  12 -12   31.08    3.56
  -5  12 -12   33.81    3.67
   5  12 -12   21.91    3.98
   5  12 -12   29.12    3.95
  -5  12 -12   29.14    3.71
   5   0 -13    1.94    3.66
  -5   0 -13    4.22    3.71
   5   0  13   -2.51    4.08
  -5   0  13    1.50    3.27
  -5   0  13   -1.28    3.21
   5  -1 -13   70.53    4.50
  -5  -1 -13   67.60    4.42
  -5  -1  13   63.28    4.10
  -5  -1  13   66.25    3.91
   5   1  13   71.26    4.65
  -5   1  13   65.19    3.97
   5  -1  13   62.34    4.69
   5  -2  13   95.53    5.31
  -5  -2  13   98.68    4.51
   5   2  13  108.95    5.23
  -5   2  13  106.82    4.62
   5  -2 -13  109.84    5.10
  -5  -2 -13  106.60    5.09
  -5   2 -13  105.05    4.86
   5  -3  13    9.73    4.17
  -5  -3 -13   15.76    3.80
   5  -3 -13   18.64    4.07
  -5   3 -13   12.41    3.69
   5   3 -13   12.57    3.55
  -5   3  13   13.23    3.60
   5   3  13   13.29    4.10
   5   4  13  105.99    5.18
  -5   4  13   90.01    4.84
  -5   4 -13  103.79    5.00
   5   4 -13   94.14    4.58
   5   4 -13   99.05    4.97
  -5   4 -13  102.00    5.29
  -5   5 -13   26.29    4.31
   5   5 -13   29.51    3.77
   5   5  13   34.43    4.75
  -5   5 -13   30.49    4.48
   5   5 -13   33.15    4.19
   5   6 -13   52.40    4.24
   5   6  13   61.47    5.21
  -5   6 -13   49.48    5.11
  -5   6 -13   47.99    4.77
   5   6 -13   46.92    4.68
   5   7 -13   17.36    4.51
  -5   7 -13   12.89    4.99
   5   7 -13   13.80    3.89
  -5   7 -13   10.28    4.52
   5   8 -13    0.80    4.44
  -5   8 -13   10.84    5.01
  -5   9 -13   16.88    4.92
  -5   9 -13   16.91    4.47
  -5  10 -13    2.80    4.18
   5  10  13   -0.08    4.62
  -5  11 -13    2.94    4.21
  -5  11 -13    7.62    3.97
   5  11 -13   11.48    4.35
   5  11 -13    6.44    4.30
  -5  11 -13   -0.81    3.96
  -5  11  13    6.58    3.84
   5  11  13    6.15    4.29
  -5  11 -13    8.11    3.77
   5  12 -13   -2.27    3.45
  -5  12 -13    4.13    3.23
  -5  12 -13    1.29    2.97
   5  12 -13    3.26    3.45
  -5  12 -13   -3.81    3.23
   5  12  13    1.90    3.55
   5   0 -14   -3.25    3.83
  -5   0 -14   -4.34    3.86
   5   0  14   -4.53    4.09
  -5   0  14   -4.73    3.49
  -5   1  14   63.55    4.07
  -5  -1  14   64.17    4.10
   5   1  14   63.21    4.76
   5  -1  14   53.82    4.77
   5  -1 -14   67.08    4.56
  -5  -1 -14   60.80    4.60
  -5   1 -14   65.95    4.47
   5   1 -14   68.76    4.62
  -5  -2  14   26.11    3.61
   5  -2  14   19.83    4.53
  -5   2 -14   24.47    3.80
   5  -2 -14   26.71    4.25
  -5  -2 -14   23.51    4.06
   5   2  14   26.59    4.52
  -5   2  14   23.82    3.74
   5  -3  14  166.09    6.66
  -5   3 -14  161.82    6.38
  -5   3  14  180.72    6.20
   5   3  14  166.57    6.74
  -5  -3 -14  183.74    6.51
   5  -3 -14  183.38    6.70
  -5   4 -14   31.86    4.23
   5   4 -14   20.62    3.84
  -5   4 -14   25.19    4.67
   5   4 -14   25.55    4.24
  -5   4  14   30.45    4.11
   5   4  14   31.74    4.67
  -5   5 -14   15.94    4.15
   5   5 -14   20.34    3.94
  -5   5 -14   22.37    4.39
   5   5 -14   15.82    4.25
   5   5  14   28.78    4.95
  -5   5  14   27.13    4.31
   5   6 -14    3.93    4.36
  -5   6 -14    6.21    4.36
   5   6  14    5.01    4.70
  -5   6  14    7.69    4.35
   5   6 -14    6.10    3.74
  -5   6 -14   13.17    4.20
   5   7 -14   25.66    4.68
  -5   7 -14   15.76    4.69
   5   7  14   28.63    5.35
  -5   7 -14   26.27    4.61
  -5   8 -14    4.02    4.90
   5   8  14    4.90    5.03
  -5   9 -14   20.13    4.89
   5   9  14   21.54    5.10
  -5   9  14   14.50    4.40
  -5   9 -14   12.00    4.22
  -5  10 -14    0.29    4.37
  -5  10 -14    2.61    3.92
  -5  10  14   -3.51    4.08
   5  10  14    2.81    4.63
  -5  11 -14   19.57    4.06
   5  11 -14   10.36    4.11
  -5  11 -14    9.87    3.82
  -5  11  14   13.29    3.58
   5  11  14   13.68    4.17
   5  11 -14    9.05    4.10
  -5  11 -14    0.63    3.89
  -5  11 -14   15.73    3.54
   5  12  14   -0.91    3.31
  -5  12 -14   -0.44    2.96
   5  12 -14   -2.90    3.16
  -5   0 -15   -2.73    4.18
   5   0 -15   -4.60    4.11
   5   0  15   -1.88    4.11
  -5   0  15    0.88    3.73
   5  -1 -15   13.81    4.35
  -5  -1 -15   12.56    4.29
   5   1 -15   18.55    4.28
  -5   1 -15   17.05    4.32
  -5   1  15   17.77    3.84
   5   1  15   16.12    4.52
   5  -1  15   18.18    4.55
  -5  -1  15   17.44    3.80
   5  -2  15    7.49    4.36
  -5  -2  15    4.15    3.66
  -5  -2  15   11.87    3.93
  -5   2  15    8.13    3.75
   5   2  15   11.83    4.44
   5  -2 -15    9.47    4.27
  -5  -2 -15   11.87    4.36
  -5   3 -15   72.42    4.84
   5  -3  15   62.85    5.23
   5   3  15   63.33    4.87
  -5   3  15   68.17    4.46
  -5   3 -15   60.26    4.59
   5   3 -15   56.18    4.66
   5  -3 -15   67.60    4.95
  -5  -3 -15   71.15    4.89
  -5   4 -15    8.23    4.23
   5   4 -15    9.87    4.28
  -5   4 -15   16.71    4.51
  -5   4  15   13.73    4.11
   5   4  15   12.12    4.78
   5   5 -15   36.25    4.29
  -5   5 -15   43.05    4.58
  -5   5 -15   38.91    5.01
   5   5 -15   35.91    4.52
  -5   5  15   42.19    4.55
   5   5  15   42.96    5.38
   5   6 -15    8.96    4.04
  -5   6 -15   12.36    4.40
  -5   6 -15   12.16    4.59
   5   6 -15    6.59    4.41
  -5   6  15    3.48    4.37
   5   6  15   10.29    4.98
   5   7 -15   24.06    4.58
  -5   7 -15   25.51    4.96
  -5   7  15   31.81    4.66
   5   7  15   23.03    5.22
  -5   8 -15    7.97    4.96
  -5   8 -15    0.73    4.38
  -5   9  15   22.62    4.36
   5   9  15   21.73    4.86
  -5   9 -15   15.22    4.32
  -5  10 -15    1.34    3.65
  -5  10  15   -6.66    3.86
   5  10  15    5.41    4.59
  -5  10 -15    4.19    4.31
  -5  11 -15    4.89    3.73
   5  11 -15   -0.56    3.74
  -5  11 -15    2.03    3.53
  -5  11 -15    1.87    3.19
   5  11  15   -7.93    3.91
   5  11 -15   -1.86    3.86
  -5  11 -15    7.49    3.59
   5  12  15    1.76    2.91
   5   0 -16    2.43    4.54
  -5   0 -16   -6.98    4.28
  -5   0  16    3.41    3.81
   5   0  16    4.20    4.73
  -5   1 -16   37.74    4.69
   5  -1 -16   42.97    4.93
  -5  -1 -16   42.44    4.49
   5   1 -16   36.67    4.71
  -5   1  16   32.93    4.07
  -5  -1  16   34.22    4.10
   5   1  16   34.27    5.18
   5  -1  16   32.80    4.73
  -5  -2  16    9.62    3.91
  -5   2  16   10.12    3.99
   5  -2  16    9.68    4.85
   5   2  16    5.45    4.32
   5   2 -16   11.54    4.75
   5  -2 -16   16.56    4.78
  -5  -2 -16    5.29    4.50
   5  -3  16   27.20    4.97
  -5   3 -16   21.68    4.61
  -5   3 -16   24.11    4.74
   5   3 -16   24.28    4.42
   5  -3 -16   28.46    4.86
  -5  -3 -16   31.30    4.54
   5   3  16   24.19    4.95
  -5   3  16   19.27    4.22
  -5   4  16   34.14    4.32
   5   4  16   34.09    5.30
   5   4 -16   34.26    4.60
  -5   4 -16   36.03    5.03
  -5   4 -16   40.78    4.52
  -5   5  16    1.19    4.42
   5   5  16    1.74    5.16
   5   5 -16    0.36    4.36
  -5   5 -16   -1.48    4.45
  -5   5 -16    0.08    4.28
  -5   6 -16    4.28    4.93
   5   6 -16    1.25    4.48
  -5   6 -16   10.81    4.69
  -5   6  16    6.36    4.58
   5   6  16   10.40    5.26
  -5   7  16   -2.81    4.47
   5   7  16    6.15    5.02
  -5   7 -16    2.66    4.91
   5   7 -16    6.46    4.43
  -5   8 -16   25.24    4.90
  -5   8 -16   29.26    4.53
  -5   8  16   30.45    4.51
  -5   9 -16    5.53    4.49
  -5   9 -16   -0.92    4.02
  -5   9  16    2.16    4.07
   5   9  16   -0.55    4.82
  -5  10 -16   39.52    3.87
   5  10  16   47.57    4.63
  -5  10  16   44.66    4.05
  -5  10 -16   39.56    4.41
  -5  11 -16    0.28    3.25
   5  11 -16    6.72    3.42
   5  11  16    5.52    3.43
  -5  11 -16    6.91    3.11
   5  11 -16    4.06    3.44
  -5  11 -16   -0.92    3.22
  -5   0  17   -0.12    3.99
   5   0  17   -2.69    4.75
   5   0 -17    6.69    4.54
  -5   0 -17    0.82    4.41
   5   1  17   19.61    4.93
  -5   1  17   15.09    4.13
   5  -1  17   12.84    4.76
  -5  -1  17   15.68    4.06
   5   1 -17   16.95    4.85
  -5   1 -17   18.77    4.58
   5  -1 -17   16.04    4.81
  -5  -1 -17   18.51    4.71
   5  -2  17   14.64    4.94
   5   2  17   19.96    4.64
  -5   2  17   14.58    4.19
  -5   2 -17   21.81    4.84
   5  -2 -17   19.79    4.95
  -5  -2 -17   15.98    4.73
   5   2 -17   24.71    5.07
  -5   3  17    7.67    4.12
   5   3  17    6.12    4.97
   5   3 -17    1.99    4.31
  -5   3 -17    4.24    4.60
   5  -3 -17    1.70    4.70
  -5  -3 -17    2.93    4.47
  -5   4  17   22.53    4.41
   5   4  17   21.85    4.99
  -5   4 -17   31.96    4.74
   5   4 -17   22.84    4.61
  -5   4 -17   27.11    4.48
  -5   5  17   19.44    4.36
   5   5  17   10.88    5.22
   5   5 -17   16.90    4.47
  -5   5 -17    9.86    4.99
  -5   5 -17   16.35    4.78
  -5   6  17   27.79    4.57
   5   6  17   28.31    5.42
  -5   6 -17   34.99    5.14
   5   6 -17   25.64    4.58
  -5   7 -17    4.49    4.38
  -5   7 -17    4.49    4.83
  -5   8  17   -2.97    4.14
   5   8  17   10.13    4.78
  -5   8 -17    8.44    4.20
  -5   9 -17    7.23    3.90
  -5   9  17   -4.67    3.83
   5   9  17    0.07    4.45
  -5   9 -17    9.60    4.37
  -5  10 -17   -0.78    3.45
  -5  10 -17    2.44    3.70
   5  10  17    4.92    3.88
   5  11  17    6.67    3.12
  -5 -11  17    0.81    3.11
  -5  11 -17    3.82    2.97
   5  11 -17    6.38    3.14
  -5   0  18   -2.39    4.18
   5   0  18   -1.70    5.13
   5   0 -18   -0.92    5.03
  -5   0 -18    1.32    4.61
   5  -1  18   -1.31    4.70
  -5  -1  18    5.35    4.13
   5   1  18   -5.28    4.72
  -5   1  18   -2.22    4.14
  -5  -1 -18    6.07    4.90
  -5   1 -18    4.64    4.63
   5   1 -18    3.08    4.87
   5  -1 -18   -4.76    4.99
   5  -2  18    2.14    4.97
   5   2  18   11.21    5.11
  -5   2  18   13.18    4.21
  -5   2 -18   14.83    4.91
   5  -2 -18   14.06    5.12
  -5  -2 -18    8.83    4.64
   5   2 -18   21.51    5.11
  -5  -3 -18   64.43    5.21
  -5   3 -18   62.01    5.41
   5   3 -18   67.36    5.65
   5   3  18   61.95    5.40
  -5   3  18   64.66    4.93
  -5   3 -18   60.68    5.40
   5   3 -18   51.85    4.97
   5   4  18    5.77    4.96
  -5   4  18    3.88    4.26
  -5   4 -18    5.17    4.57
   5   4 -18   10.58    4.54
   5   5  18   20.54    5.31
  -5   5  18    7.89    4.33
   5   5 -18   12.74    4.48
  -5   5 -18    2.99    4.61
  -5   6 -18    3.68    4.61
  -5   6 -18    8.14    4.83
   5   6 -18    8.36    4.38
   5   6  18    3.00    5.00
  -5   7 -18   31.03    4.61
  -5   7 -18   18.33    4.97
  -5   7  18   19.56    4.23
   5   7  18   19.61    4.94
  -5   8 -18   14.49    4.28
  -5   8  18   11.17    3.98
   5   8  18   14.60    4.70
  -5   8 -18   12.13    4.57
   5   9  18   11.97    4.16
  -5   9 -18    4.04    4.02
  -5   9 -18   -0.31    3.72
   5  10  18   21.83    3.71
  -5  10 -18   12.70    3.50
  -5 -10  18   18.21    3.53
   5   0  19    2.37    5.24
  -5   0  19   -0.87    4.24
  -5   0 -19    0.47    4.87
   5   0 -19   -2.44    5.18
  -5   1  19   52.82    4.65
  -5  -1  19   56.10    4.68
   5  -1  19   47.34    5.57
   5   1  19   53.51    5.76
   5   1 -19   59.13    5.44
  -5   1 -19   51.81    5.29
  -5  -1 -19   53.20    5.37
   5  -1 -19   53.32    5.69
  -5   2 -19  126.67    6.17
   5   2 -19  121.32    6.38
  -5   2  19  111.14    5.69
   5   2  19  111.88    6.37
   5  -2  19  117.83    6.25
   5  -2 -19  109.90    6.18
  -5  -2 -19  123.74    6.25
   5   3  19    4.11    5.33
  -5   3  19    3.30    4.28
   5   3 -19   10.89    5.04
  -5   3 -19   10.03    4.93
  -5   3 -19    9.78    4.89
   5   3 -19    7.32    4.50
  -5   4 -19   13.37    5.11
   5   4 -19   14.66    4.48
   5   4  19   11.97    5.29
  -5   4  19   15.16    4.39
  -5   5 -19    2.88    4.88
   5   5 -19   11.24    4.41
   5   5  19    8.38    5.17
  -5   6 -19   10.85    4.86
  -5   6  19    8.31    4.18
  -5   7 -19    7.71    4.63
   5   7  19   -0.16    4.72
  -5   7  19    4.34    4.00
  -5  -8  19    8.72    4.04
  -5   8 -19    3.15    4.17
   5   8  19    6.33    4.43
  -5  -9  19    2.70    3.59
  -5   9 -19   10.49    3.79
   5   9  19   15.10    3.91
   5  10  19    5.11    3.17
  -5  10 -19   -0.04    3.05
  -5 -10  19    4.73    2.79
   5   0 -20   -0.76    5.13
  -5   0 -20   -3.85    4.80
   5   0  20    1.75    5.25
   5   1  20    8.37    5.08
   5  -1  20    3.30    4.95
   5  -2  20   44.02    5.24
   5   2  20   39.46    5.25
  -5   2  20   23.38    4.41
  -5   2 -20   28.08    4.96
   5   2 -20   26.93    4.67
   5   3  20   22.31    5.06
  -5   3  20   21.02    4.33
   5   3 -20   18.78    4.57
  -5   3 -20   18.97    5.06
  -5   4 -20    6.45    4.86
   5   4 -20   -2.81    4.78
  -5   4 -20    3.35    5.02
   5   4 -20    5.16    4.41
   5   5 -20    2.11    4.82
  -5   5 -20    2.75    4.84
  -5   5  20   -0.20    4.17
  -5   5 -20    7.89    4.58
  -5   6  20    5.92    3.94
   5   6  20    7.41    4.84
  -5   6 -20    5.75    4.53
   5   6 -20    2.83    4.65
  -5   7 -20    4.09    4.38
   5   7  20    2.72    4.43
   5   7 -20    6.59    4.46
  -5   8 -20    7.90    3.90
   5   8 -20    3.97    3.92
  -5   8 -20    3.46    3.93
   5   8  20    0.31    3.99
   5   9 -20   14.27    3.43
  -5   9 -20   17.19    3.56
   5   9  20   18.97    3.66
  -5   9 -20   16.75    3.43
  -5  10 -20   -3.63    2.61
   5   0  21    1.49    4.98
   5   0 -21    1.44    5.02
  -5   0 -21    6.36    4.64
   5   1  21    5.91    4.91
   5  -1  21    0.09    4.99
  -5   1 -21   12.86    4.76
   5   1 -21   12.02    5.09
   5  -1 -21    0.17    4.93
  -5  -1 -21    3.24    4.62
  -5   2 -21   -5.03    4.92
   5   2 -21    3.78    4.37
   5   2  21   -1.31    5.07
   5  -2 -21    2.00    4.87
  -5  -2 -21   -1.76    4.62
   5   2 -21    5.00    4.90
  -5   2 -21    3.14    4.67
  -5   3 -21   20.53    5.17
   5   3 -21   24.16    4.56
   5   3 -21   31.70    5.05
  -5   3 -21   27.32    4.95
  -5   4 -21   18.93    4.80
   5   4 -21   12.34    4.76
  -5   4 -21   20.49    4.83
   5   4  21    8.86    5.08
  -5   5 -21    0.59    4.52
   5   5 -21    5.17    4.82
   5   5  21   10.25    4.80
   5   6 -21    1.12    4.44
  -5   6 -21    1.99    4.25
  -5   6 -21   -9.46    4.37
   5   6  21    1.41    4.65
   5   7 -21    5.06    4.07
  -5   7 -21    2.91    3.97
  -5   7 -21    3.87    4.13
   5   7  21   -8.36    4.36
   5   8 -21    3.29    3.56
  -5   8 -21    7.50    3.52
  -5   8 -21    5.60    3.63
   5   8  21    3.53    3.71
  -5   9 -21    5.37    2.98
   5   9  21    3.60    3.14
   5   0 -22    2.12    4.87
  -5   0 -22   -0.16    4.68
   5   1 -22    7.80    4.98
  -5   1 -22   12.42    4.61
   5  -1 -22   14.48    4.94
  -5  -1 -22   18.60    4.56
  -5   2 -22   -5.33    4.74
   5   2  22    1.00    4.93
  -5   2 -22   -1.07    4.63
   5   2 -22    8.78    4.96
   5   3  22    0.16    4.97
   5   3 -22   -2.78    4.67
  -5   3 -22   -4.24    4.57
   5   4 -22    5.75    4.02
  -5   4 -22    0.08    4.49
   5   4 -22   -1.34    4.67
  -5   4 -22    6.54    4.44
   5   4  22    1.33    4.66
   5   5 -22    3.89    4.44
  -5   5 -22    7.70    4.22
  -5   5 -22   12.83    4.30
   5   5  22   -0.44    4.46
  -5   6 -22    6.70    4.06
   5   6 -22    4.66    4.11
  -5   6 -22    6.16    4.10
   5   6  22   15.57    4.39
   5   7 -22   -3.01    3.76
  -5   7 -22    2.36    3.58
   5   7  22   -8.84    3.86
  -5   7 -22   -1.34    3.71
   5   8  22    0.45    3.33
  -5   8 -22    4.19    3.13
  -5   9 -22    1.45    2.39
   5   0 -23    8.33    4.64
  -5   0 -23   -0.07    4.54
   5   0  23   -0.40    4.73
   5   1 -23    3.10    4.15
  -5  -1 -23    5.84    4.40
   5  -1 -23    4.30    4.50
   5   1 -23   -0.39    4.68
  -5   1 -23    3.58    4.65
   5   1  23    7.30    4.84
  -5   2 -23   11.12    4.56
   5   2 -23   10.52    4.12
   5   2 -23   12.63    4.68
  -5   2 -23   11.90    4.62
   5   2  23    9.88    4.80
   5   3 -23   12.11    4.02
  -5   3 -23   19.64    4.68
  -5   3 -23   17.27    4.45
   5   3 -23   26.07    4.78
   5   3  23   16.29    4.63
  -5   4 -23    2.33    4.34
   5   4  23    1.35    4.40
   5   4 -23    2.77    4.31
  -5   4 -23    7.98    4.21
   5   5  23    3.54    4.23
  -5   5 -23    3.36    4.09
   5   5 -23   10.26    4.01
  -5   5 -23    2.10    3.90
   5   6  23   -3.86    3.85
  -5   6 -23    5.12    3.82
   5   6 -23    0.75    3.70
  -5   6 -23    3.41    3.58
  -5   7 -23   -1.34    3.38
   5   7 -23    0.04    3.15
  -5   7 -23    0.78    3.23
   5   8  23    2.76    2.87
  -5   8 -23   -1.48    2.56
   5   0 -24    6.71    4.39
  -5   0 -24    2.92    4.18
   5   0  24    0.36    4.45
  -5   1 -24   -0.87    4.26
   5   1 -24   -3.14    3.84
   5   1 -24    5.28    4.49
  -5   1 -24    3.60    4.24
   5   1  24   -4.79    4.50
  -5   2 -24   -3.54    4.38
   5   2 -24    7.26    3.82
   5   2 -24    1.73    4.37
  -5   2 -24   -0.26    4.14
   5   2  24    3.17    4.37
  -5   3 -24   -1.29    4.22
   5   3 -24    4.08    3.49
   5   3  24    1.55    4.26
   5   3 -24    5.22    4.16
  -5   3 -24    1.63    4.06
   5   4  24   12.34    4.10
  -5   4 -24   16.80    4.08
  -5   4 -24   11.73    3.98
   5   4 -24    2.22    4.03
   5   5  24    0.61    3.77
  -5   5 -24    7.48    3.72
   5   5 -24   -0.27    3.70
  -5   5 -24    4.71    3.65
   5   6  24    1.13    3.39
  -5   6 -24    6.73    3.25
  -5   6 -24    3.24    3.31
   5   6 -24    5.19    3.27
  -5   7 -24    1.12    2.71
   5   7  24   -0.30    2.78
  -5   0 -25   -2.76    4.03
   5   0 -25    2.38    3.52
  -5   1 -25    6.29    4.13
   5   1 -25    6.10    3.47
   5   1 -25    7.23    4.00
  -5   1 -25   12.16    3.91
   5   1  25    8.70    4.03
   5   2 -25    0.49    3.35
  -5   2 -25    4.28    3.96
   5   2 -25   -2.45    3.92
  -5   2 -25    2.66    3.74
   5   2  25    0.84    4.01
  -5   3 -25    1.90    3.81
   5   3  25    0.06    3.79
   5   3 -25    0.72    3.77
  -5   3 -25    6.47    3.79
   5   4  25    4.45    3.71
  -5   4 -25    1.72    3.56
   5   4 -25    7.51    3.55
  -5   4 -25    4.08    3.52
   5   5  25   25.27    3.42
  -5   5 -25   23.06    3.33
  -5   5 -25   19.54    3.30
  -5   6 -25    5.81    2.66
   5   6  25   11.22    2.88
  -5   0 -26    4.73    3.67
   5   0 -26   -0.04    3.10
   5   1 -26   -2.66    3.00
  -5   1 -26    0.27    3.58
  -5  -1 -26   -0.43    3.60
   5  -1 -26    2.45    3.01
   5   2 -26    0.43    3.43
  -5   2 -26    5.56    3.30
   5  -2 -26   -0.81    3.12
  -5   2 -26    2.80    3.52
   5   3  26    2.11    3.34
  -5   3 -26    2.40    3.24
   5   3 -26    0.75    3.29
  -5   3 -26    5.91    3.12
  -5   4 -26   -0.29    2.97
   5   4  26   -1.70    3.04
  -5   5 -26    2.30    2.55
   5   0 -27    0.12    2.43
  -5   0 -27    4.25    3.09
   5  -1 -27    2.16    2.56
  -5   1 -27    4.66    3.12
  -5  -1 -27    6.90    3.09
  -5   2 -27    0.60    3.00
  -5  -2 -27    4.89    2.92
   5  -2 -27    2.75    2.40
  -5  -3 -27   -2.75    2.68
  -5   3 -27    2.84    2.65
  -5  -4 -27    1.67    2.42
  -5   4 -27    0.97    2.47
  -5   0 -28   -0.74    2.61
  -5   1 -28    2.87    2.32
  -5  -1 -28    8.05    2.48
  -6   0   0  391.18   10.27
  -6   0   0  387.11   10.32
  -6   0   0  399.94    9.83
  -6   0   0  369.24   10.29
  -6   0   0  416.74   10.26
  -6   0   0  391.48   10.27
   6   0   0  392.06    9.86
  -6   0   0  408.93   10.23
  -6  -1   0  323.82    8.50
  -6  -1   0  333.35    8.50
  -6   1   0  309.68    8.51
  -6  -1   0  325.19    8.68
  -6  -1   0  327.06    8.52
   6   1   0  315.86    8.07
  -6   1   0  327.44    8.07
  -6   1   0  312.28    8.20
  -6   1   0  330.58    8.58
  -6   1   0  323.92    8.43
  -6  -1   0  324.70    8.44
  -6  -1   0  331.72    8.51
  -6   1   0  335.21    8.58
  -6   1   0  316.51    8.07
   6   1   0  317.71    8.08
  -6   2   0  773.67   18.94
  -6  -2   0  769.93   18.97
  -6   2   0  737.85   18.97
  -6  -2   0  770.28   19.04
  -6   2   0  762.05   19.02
  -6   2   0  744.25   18.94
  -6  -2   0  737.92   18.93
  -6   3   0  286.12    7.55
  -6  -3   0  288.67    7.54
  -6   3   0  280.18    7.80
  -6   3   0  278.92    7.70
  -6  -3   0  294.43    7.60
  -6   3   0  286.26    7.61
  -6  -3   0  283.56    7.88
  -6  -4   0 1144.33   28.39
  -6   4   0 1163.98   28.41
  -6   4   0 1124.53   28.42
  -6  -4   0 1118.48   28.41
  -6   4   0 1156.65   28.51
  -6   4   0 1162.34   28.66
  -6   5   0  326.30    8.75
  -6   5   0  342.19    9.17
   6   6   0  575.50   14.84
  -6   6   0  565.43   14.73
   6   6   0  549.49   14.82
  -6   6   0  544.70   14.74
  -6   7   0   -2.07    3.99
   6   7   0    1.34    3.87
  -6   7   0    0.92    3.67
   6   7   0    5.18    3.87
  -6   7   0    1.11    3.65
   6   8   0  574.84   15.67
  -6   8   0  565.97   15.54
   6   8   0  579.22   15.70
  -6   8   0  578.44   15.56
  -6   9   0   88.84    5.15
   6   9   0   87.48    5.49
  -6   9   0   79.28    5.05
   6   9   0   80.21    5.35
  -6  10   0  197.57    7.35
   6  10   0  200.15    7.61
   6  10   0  189.38    7.54
  -6  10   0  193.91    7.30
   6  11   0   42.42    5.25
  -6  11   0   39.04    4.87
  -6  11   0   48.16    4.74
  -6  12   0    2.95    3.93
  -6  13   0    7.16    3.77
  -6 -14   0   11.86    3.30
  -6   0  -1 1179.41   28.84
  -6   0  -1 1184.68   28.66
  -6   0  -1 1188.45   28.86
  -6   0   1 1122.23   28.87
  -6   0   1 1074.06   28.85
  -6   0  -1 1209.63   28.87
  -6   0   1 1140.83   28.85
  -6   0  -1 1213.29   28.87
  -6   0   1 1144.18   28.87
  -6   0  -1 1207.04   28.91
  -6   0   1 1141.39   28.89
   6   0   1 1121.11   28.69
  -6   0  -1 1169.23   28.82
  -6   0   1 1148.34   28.86
  -6   1   1  966.25   24.79
  -6  -1  -1  981.23   24.77
  -6  -1   1  971.90   24.74
  -6   1   1  991.83   24.69
  -6  -1   1  984.58   24.69
  -6  -1  -1 1015.79   24.66
  -6   1   1  996.39   24.75
  -6   1  -1 1025.47   24.72
  -6  -1   1  990.49   24.69
   6   1   1  911.18   24.49
  -6  -1  -1 1058.71   24.73
  -6   1  -1 1036.19   24.73
  -6   1   1 1012.84   24.74
  -6  -1   1  999.16   24.74
  -6  -1  -1 1030.08   24.78
  -6  -1   1 1013.71   24.84
  -6   1   1  990.17   24.76
  -6   1   1  993.76   24.56
  -6   1  -1 1018.14   24.59
  -6  -1   1 1001.16   24.74
   6   2   1  627.88   15.44
  -6  -2  -1  598.36   15.52
  -6   2  -1  581.84   15.52
  -6   2   1  625.27   15.68
  -6   2   1  619.14   15.41
  -6  -2   1  631.17   15.57
  -6   2   1  615.57   15.54
  -6  -2  -1  613.22   15.55
  -6  -2   1  596.95   15.65
   6   2   1  597.87   15.42
  -6   2   1  630.31   15.41
  -6   2   1  633.43   15.50
  -6   2  -1  595.47   15.57
  -6  -2   1  619.16   15.48
  -6   2   1  632.75   15.52
  -6  -2   1  622.30   15.50
  -6   2  -1  595.57   15.51
  -6  -3  -1  450.41   10.95
  -6   3  -1  435.34   10.95
  -6   3   1  413.83   10.92
  -6  -3   1  415.08   10.89
  -6  -3  -1  455.31   11.07
   6   3  -1  431.76   10.86
  -6   3   1  409.69   11.05
   6   3   1  410.72   11.00
  -6   3   1  414.71   10.97
  -6  -3  -1  450.90   10.88
  -6  -3   1  400.45   10.88
  -6   3   1  429.35   10.89
  -6   3  -1  430.68   10.98
   6   3   1  391.29   11.01
  -6   3   1  417.75   10.97
  -6  -3   1  412.29   11.18
  -6   3  -1  443.24   11.08
  -6   4  -1   95.42    3.94
   6   4  -1   94.22    3.65
  -6   4   1   91.27    4.03
  -6  -4   1   96.80    3.22
  -6   4   1   97.51    3.29
  -6   4   1   98.06    3.79
   6   4   1   92.20    3.96
  -6   4  -1   90.37    3.21
  -6  -4  -1   93.76    3.17
  -6   4   1   96.46    3.28
  -6  -4   1   93.54    3.26
   6   4   1   94.89    3.94
  -6   4   1   95.30    3.83
  -6   4  -1   89.97    3.42
  -6   5   1  449.39   11.85
  -6   5  -1  455.37   11.89
  -6   5   1  423.19   11.48
   6   5   1  441.56   11.83
  -6   5   1  466.61   11.80
   6   6   1   59.96    4.07
  -6   6   1   53.75    3.90
   6   6   1   56.40    4.02
  -6   6   1   58.53    3.93
   6   7   1   66.52    4.59
  -6   7   1   67.35    4.34
  -6   7  -1   72.43    4.52
   6   7  -1   71.85    4.65
  -6   7  -1   72.47    4.40
   6   7   1   67.10    4.54
  -6   7   1   70.63    4.36
  -6   8  -1   16.13    4.37
  -6   8  -1    5.95    4.03
   6   8   1   15.08    4.15
  -6   8   1   12.58    3.93
   6   8  -1    7.64    4.18
  -6   8   1   14.66    3.94
   6   8   1   18.02    4.29
   6   8  -1    6.94    4.44
  -6   8  -1   11.00    4.06
  -6   9   1   88.47    5.43
   6   9   1   94.77    5.78
   6   9  -1  103.21    5.82
  -6   9  -1   96.76    5.53
  -6   9  -1   96.52    5.43
   6   9   1  100.61    5.59
  -6   9   1   95.25    5.42
   6   9  -1   95.05    5.83
  -6  10  -1    8.37    4.46
   6  10  -1    7.85    5.04
   6  10   1    0.74    5.00
  -6  10   1    3.93    4.41
   6  10   1   10.25    4.86
  -6  10   1    4.72    4.59
  -6  10  -1    8.17    4.60
   6  10  -1   19.96    4.88
   6  10  -1    4.16    3.79
  -6  11  -1   28.78    4.84
   6  11  -1   28.79    4.94
  -6  11  -1   30.04    4.73
   6  11   1   33.60    5.34
   6  11  -1   31.95    5.25
  -6  11  -1   36.47    4.83
  -6  11   1   28.36    4.89
  -6  12  -1   15.27    4.48
   6  12  -1   14.30    4.79
  -6  12  -1    8.33    4.05
  -6  12   1   14.51    4.31
  -6  13   1   15.89    3.83
  -6  13  -1   12.37    3.79
  -6 -14   1    3.17    3.09
  -6 -14  -1    4.76    3.14
  -6   0   2 2139.11   53.85
  -6   0  -2 2192.60   53.93
   6   0  -2 2124.64   53.87
  -6   0  -2 2215.32   53.87
  -6   0   2 2218.75   54.07
   6   0   2 2220.63   53.96
  -6   0  -2 2206.74   53.98
  -6   0   2 2198.15   54.06
  -6   0  -2 2169.15   54.05
  -6   0   2 2241.58   54.06
  -6   0  -2 2195.70   54.07
  -6   0   2 2281.84   54.05
  -6   0  -2 2174.00   54.06
  -6  -1   2   32.94    2.69
  -6   1   2   35.22    2.80
  -6   1  -2   28.20    2.26
   6  -1   2   39.21    2.36
  -6  -1  -2   28.78    2.93
  -6   1   2   36.59    2.87
  -6  -1   2   35.07    3.04
  -6   1  -2   28.52    2.09
  -6  -1  -2   25.40    2.96
  -6  -1   2   38.03    3.40
  -6   1   2   34.53    3.22
  -6  -1  -2   25.94    2.38
  -6   1   2   33.70    3.10
  -6  -1  -2   30.67    2.36
  -6  -1   2   32.07    2.85
  -6  -1  -2   25.62    2.78
  -6   1  -2   34.34    3.03
   6   2   2   73.94    2.94
  -6   2   2   76.02    2.82
  -6  -2   2   74.95    2.99
   6   2  -2   62.87    2.29
  -6   2   2   74.00    3.53
  -6  -2  -2   66.95    2.68
   6   2   2   71.40    2.80
  -6   2   2   79.18    2.85
  -6   2  -2   63.84    3.12
   6   2  -2   60.27    2.39
  -6  -2   2   72.78    3.11
  -6   2   2   82.22    3.17
  -6  -2  -2   70.41    3.68
  -6  -2   2   78.70    3.72
  -6  -2  -2   62.24    3.13
   6   3   2  416.42   11.21
  -6   3   2  414.95   11.18
  -6  -3  -2  442.96   11.22
  -6  -3   2  443.39   11.16
  -6   3   2  431.38   11.19
  -6  -3   2  441.29   11.49
  -6   3   2  433.96   11.15
  -6  -3   2  433.10   11.14
  -6   3   2  437.37   11.21
   6   3   2  432.10   11.23
   6   3  -2  422.12   11.06
  -6   3  -2  466.71   11.31
  -6   4  -2  289.60    7.67
   6   4  -2  265.93    7.45
  -6   4   2  275.52    7.30
  -6  -4   2  274.05    7.24
  -6  -4  -2  265.19    7.19
   6   4   2  271.26    7.67
  -6   4   2  266.27    7.60
  -6   4   2  284.77    7.58
   6   4   2  265.40    7.66
   6   5   2  279.68    8.26
  -6   5   2  300.71    8.27
   6   5  -2  295.12    8.13
  -6   5  -2  305.95    8.43
   6   5   2  280.17    8.33
   6   6   2  385.47   10.48
  -6   6   2  385.62   10.35
   6   6  -2  354.47   10.25
   6   6   2  378.36   10.42
  -6   6   2  380.75   10.33
  -6   7   2  113.02    4.90
   6   7   2  113.31    4.99
  -6   7  -2  109.48    5.09
  -6   7   2  101.65    4.87
   6   7   2  104.65    5.08
   6   8  -2   65.18    5.03
  -6   8  -2   70.81    4.68
   6   8   2   65.94    4.81
  -6   8   2   74.71    4.60
   6   8  -2   71.04    4.87
  -6   8  -2   69.56    4.76
  -6   8  -2   61.92    4.73
   6   8   2   61.74    4.69
  -6   8   2   72.36    4.56
  -6   9   2   16.54    4.62
   6   9   2   14.52    4.85
   6   9  -2   19.43    4.72
  -6   9  -2   11.33    4.52
   6   9   2   13.54    4.68
  -6   9   2   15.81    4.56
   6   9  -2    9.78    4.97
  -6   9  -2   12.60    4.45
   6  10  -2   -3.27    5.03
  -6  10  -2    0.08    4.62
   6  10  -2    8.16    4.82
  -6  10  -2    1.23    4.64
   6  10   2    1.60    5.05
  -6  10   2    1.34    4.75
  -6  10  -2    2.03    4.56
   6  11  -2   16.66    4.88
  -6  11  -2   20.85    4.55
  -6  11  -2   20.46    4.43
  -6  12   2    0.74    4.00
  -6  12  -2   -1.73    4.19
  -6  12  -2    4.79    4.34
   6  12  -2    4.74    4.65
  -6  13  -2    0.36    3.70
  -6  13   2    3.84    3.67
  -6 -14   2    3.55    3.19
  -6 -14  -2    1.88    3.09
  -6   0   3  457.44   11.54
  -6   0   3  437.16   11.44
  -6   0   3  436.20   10.96
   6   0   3  449.90   11.31
  -6   0   3  454.45   11.50
  -6   0  -3  435.99   11.40
  -6   0   3  434.97   11.40
  -6   0   3  450.25   11.44
  -6   0  -3  448.92   11.21
  -6   0  -3  462.24   11.50
  -6   1  -3  501.15   12.68
  -6  -1  -3  505.69   12.55
  -6   1   3  511.43   12.93
  -6  -1   3  490.04   12.81
  -6  -1  -3  501.32   12.58
  -6   1   3  486.56   12.82
   6  -1  -3  516.41   12.60
   6  -1   3  491.14   12.75
  -6  -1   3  476.89   12.78
  -6  -1  -3  498.70   12.80
  -6  -1  -3  491.64   12.82
  -6  -1   3  496.31   12.88
  -6   1   3  506.02   12.79
   6   2  -3  133.75    3.81
  -6  -2  -3  128.35    4.59
  -6   2  -3  137.17    4.25
  -6   2   3  147.09    4.40
  -6  -2   3  135.47    4.26
  -6  -2  -3  136.09    4.22
  -6  -2   3  143.94    4.88
  -6   2  -3  123.61    4.41
   6   2  -3  122.02    3.86
  -6  -2   3  145.17    4.48
  -6   2   3  149.25    4.50
  -6   2   3  147.81    4.65
  -6  -2  -3  137.66    3.90
  -6   3   3 1095.42   27.28
  -6  -3  -3 1110.77   26.95
  -6  -3  -3 1134.55   27.15
  -6  -3   3 1042.61   27.07
   6   3   3 1078.51   27.23
  -6   3   3 1074.44   27.22
   6   3  -3 1070.48   27.09
   6   3  -3 1077.42   27.12
  -6   3  -3 1142.45   27.31
   6   3   3 1072.61   27.25
  -6   3   3 1082.17   27.24
   6   4   3  526.34   13.45
  -6   4   3  520.81   13.40
   6   4  -3  480.35   13.29
  -6   4   3  528.35   13.21
  -6  -4   3  518.69   13.18
   6   4   3  504.81   13.44
  -6   4   3  528.35   13.39
  -6   4  -3  536.27   13.53
  -6   5   3  338.58    9.62
   6   5   3  334.10    9.67
   6   5  -3  360.10    9.49
   6   5   3  337.11    9.61
  -6   5   3  349.44    9.61
   6   6  -3    2.10    3.18
   6   6   3   -1.36    3.45
  -6   6   3    5.68    3.26
   6   6   3    4.44    3.33
  -6   6   3    4.70    3.20
  -6   7   3  162.69    5.74
   6   7   3  153.70    5.85
  -6   7  -3  142.61    5.90
   6   7   3  153.56    5.93
  -6   7   3  163.60    5.79
   6   8   3   66.20    4.83
  -6   8   3   73.30    4.68
  -6   8  -3   70.93    4.78
  -6   8  -3   65.34    5.01
   6   8   3   63.55    4.98
  -6   8   3   72.87    4.70
   6   8  -3   69.75    4.04
  -6   9  -3   80.83    5.25
   6   9  -3   72.43    5.66
   6   9  -3   69.50    4.48
  -6   9  -3   77.23    5.21
  -6   9  -3   74.99    5.34
   6   9  -3   82.38    5.58
   6   9   3   64.91    5.46
  -6   9   3   83.76    5.29
  -6   9  -3   78.84    5.32
   6  10  -3   11.95    5.15
  -6  10  -3   12.23    4.74
   6  10  -3   10.27    5.06
  -6  10  -3   14.38    4.80
  -6  10  -3   10.03    4.69
  -6  11  -3   35.06    4.70
   6  11  -3   31.98    5.00
  -6  11  -3   32.27    4.60
   6  12  -3   13.12    4.81
  -6  12  -3   19.05    4.39
  -6  12  -3   20.27    4.43
   6  12  -3   24.34    4.70
  -6  12  -3   17.05    4.29
  -6  13   3   -3.32    3.73
  -6  13  -3    8.02    3.70
  -6 -13   3    3.34    4.05
  -6 -13  -3    8.71    4.09
  -6 -14  -3    2.61    3.12
  -6 -14   3    3.17    3.08
  -6   0   4  103.41    2.77
   6   0   4   99.12    3.69
  -6   0   4  105.39    4.00
  -6   0   4   99.17    3.79
  -6   0   4   86.44    4.10
  -6   0  -4   77.62    3.24
  -6   0  -4   77.37    3.49
  -6   0   4   98.70    3.49
  -6   0  -4   82.41    3.85
  -6   0   4  103.41    3.78
  -6  -1  -4  209.49    5.66
  -6   1  -4  188.02    5.43
  -6  -1   4  193.58    5.76
   6  -1  -4  190.01    5.43
  -6  -1  -4  200.48    5.44
  -6   1   4  183.51    5.81
  -6   1   4  183.98    5.58
   6  -1   4  186.75    5.66
   6   1   4  202.73    5.72
  -6  -1  -4  205.42    5.60
  -6  -1   4  182.65    5.49
  -6   1   4  187.72    5.58
  -6  -1   4  186.99    5.89
  -6   1   4  184.86    5.90
   6   2  -4 1027.24   25.52
  -6   2  -4 1048.17   25.73
   6  -2   4 1006.49   25.76
  -6   2   4  988.53   25.74
  -6  -2   4 1016.33   25.83
  -6   2  -4 1058.05   25.74
   6   2  -4 1036.92   25.55
  -6   2   4  992.47   25.62
  -6  -2  -4 1035.34   25.69
  -6  -2  -4 1040.55   25.45
  -6   3  -4  561.46   14.16
   6   3  -4  538.13   13.89
  -6   3   4  556.81   14.07
   6   3  -4  540.88   13.84
  -6  -3  -4  558.00   13.83
  -6  -3   4  532.94   13.81
  -6   3  -4  553.10   14.10
   6   4  -4  623.39   15.85
  -6   4  -4  624.57   16.09
   6   4  -4  605.75   15.77
  -6   4   4  639.36   15.98
   6   4   4  618.00   15.99
   6   5   4  267.36    7.82
  -6   5  -4  275.04    7.95
   6   5  -4  263.93    7.58
   6   6  -4  130.73    4.63
   6   6   4  133.27    5.10
  -6   6   4  136.03    5.19
   6   6  -4  115.21    4.83
   6   6   4  126.67    5.21
  -6   6   4  130.31    5.09
   6   7  -4   86.40    4.10
  -6   7  -4   85.11    4.68
   6   7   4   85.39    4.71
  -6   7   4   91.54    4.64
  -6   8  -4  198.00    7.11
   6   8  -4  189.50    6.65
  -6   8  -4  211.25    7.16
   6   8   4  211.87    7.43
  -6   8   4  207.84    7.12
  -6   9  -4   27.33    4.73
   6   9  -4   28.99    3.86
  -6   9  -4   29.58    4.93
   6   9  -4   30.64    5.10
  -6   9  -4   21.22    4.54
   6  10  -4   75.02    5.66
  -6  10  -4   81.97    5.62
  -6  10  -4   86.90    5.20
   6  10  -4   74.22    5.88
  -6  10  -4   77.39    5.52
  -6  11  -4   13.19    4.42
   6  11  -4    7.34    4.81
  -6  11  -4    2.08    4.54
  -6  12  -4   37.50    4.61
   6  12  -4   33.00    4.89
  -6  12  -4   37.72    4.48
   6  12  -4   35.02    4.83
  -6  12  -4   34.98    4.46
  -6 -13   4    3.31    3.97
  -6 -13  -4    2.95    4.01
  -6  13  -4    6.41    3.49
  -6  13   4    5.17    3.63
  -6 -14  -4    8.61    2.87
  -6 -14   4    0.30    2.95
  -6   0  -5   60.99    3.01
  -6   0   5   69.07    2.94
  -6   0   5   61.36    3.35
  -6   0   5   59.35    3.64
  -6   0  -5   53.74    2.90
  -6   0   5   67.62    2.38
   6   0   5   69.95    3.42
  -6  -1   5 1274.28   31.45
  -6   1   5 1293.56   31.59
  -6  -1   5 1299.11   31.71
  -6  -1  -5 1228.59   31.59
  -6   1  -5 1217.10   31.62
  -6  -1  -5 1272.41   31.58
   6  -1  -5 1260.64   31.60
   6   1   5 1301.38   31.69
  -6   1   5 1294.13   31.70
  -6   1   5 1273.89   31.57
  -6  -1  -5 1236.50   31.59
  -6  -1   5 1280.13   31.58
   6  -1   5 1292.61   31.71
   6   2  -5   56.13    2.64
  -6   2  -5   53.87    3.24
  -6  -2  -5   66.23    3.18
  -6   2   5   69.64    2.94
  -6   2  -5   57.56    3.20
   6   2  -5   60.93    2.78
   6  -2   5   68.69    3.39
  -6  -2   5   68.39    3.17
  -6  -2  -5   61.30    3.19
   6  -2  -5   61.33    3.17
  -6  -2  -5   60.22    3.11
  -6   2   5   69.26    2.89
  -6  -3  -5  313.39    8.12
  -6   3   5  314.14    8.50
   6   3  -5  313.04    8.26
  -6   3  -5  323.40    8.70
   6   3  -5  303.96    8.32
  -6   3   5  312.02    8.25
  -6   4  -5  373.21    9.77
   6   4  -5  360.89    9.53
  -6   4  -5  368.56    9.81
   6   4  -5  343.97    9.43
  -6  -4   5  351.65    9.08
  -6   5  -5   14.11    3.59
   6   5  -5   21.68    3.07
  -6   5  -5   20.67    3.25
   6   6  -5   86.17    3.89
  -6   6  -5   88.65    4.19
  -6   6  -5   87.62    4.65
   6   6  -5   80.42    4.10
  -6   7  -5   17.87    3.72
   6   7  -5   17.81    3.20
  -6   7  -5   14.39    3.79
   6   7  -5   13.19    3.61
   6   8  -5   26.82    3.62
  -6   8  -5   31.34    4.08
   6   8  -5   35.81    4.29
  -6   8  -5   32.62    4.67
  -6   9  -5   30.26    4.71
   6   9  -5   26.94    3.96
   6   9  -5   32.44    5.06
  -6   9  -5   32.67    4.70
  -6   9  -5   33.51    4.62
   6  10  -5    6.96    5.15
  -6  10  -5    8.21    4.62
   6  10  -5    3.72    4.93
  -6  10  -5    7.39    4.59
   6  11  -5   12.40    4.90
  -6  11  -5    1.30    4.47
  -6  11  -5    2.71    4.33
   6  12  -5    8.58    4.53
  -6  12  -5   -1.62    4.19
  -6  12  -5    1.73    4.20
  -6  12  -5    7.03    4.19
   6  12  -5    6.46    4.47
  -6  13  -5    5.40    3.50
  -6  13   5    2.36    3.55
   6  13  -5    4.58    3.90
  -6  13  -5    9.09    3.66
  -6 -13  -5    2.84    3.78
  -6 -13   5   11.83    3.80
  -6 -14  -5    4.10    2.70
  -6   0  -6 1026.91   27.55
  -6   0   6 1115.67   27.40
   6   0   6 1134.65   27.66
  -6   0   6 1110.64   27.66
  -6   0   6 1134.59   27.61
  -6   0   6 1127.47   27.46
  -6   0  -6 1075.51   27.47
  -6  -1   6   41.64    2.31
  -6  -1  -6   40.07    2.87
  -6   1  -6   36.17    2.99
  -6   1   6   41.23    2.77
  -6   1   6   41.84    2.89
   6   1   6   39.01    3.32
  -6   1   6   42.94    3.42
  -6  -1  -6   34.05    2.67
  -6  -1   6   40.77    2.60
  -6  -1  -6   40.72    2.92
   6  -1  -6   38.33    3.01
  -6  -1   6   44.87    3.60
   6  -1   6   41.99    3.43
  -6   2  -6  488.44   13.07
  -6   2   6  513.18   12.85
  -6  -2  -6  500.59   12.92
  -6   2   6  520.86   12.88
   6  -2   6  518.55   13.26
   6   2  -6  498.14   12.87
  -6   2   6  531.57   13.26
   6  -2  -6  502.94   13.10
  -6  -2  -6  484.71   13.06
  -6  -2   6  515.20   13.00
  -6  -2  -6  493.69   12.99
  -6   3   6  317.70    8.18
  -6   3   6  313.55    8.51
   6   3  -6  311.71    8.32
  -6  -3  -6  307.82    8.06
  -6   3   6  310.49    8.17
  -6   3  -6  320.87    8.72
   6   3  -6  309.13    8.39
   6   4  -6  600.47   15.31
  -6   4  -6  631.82   15.60
  -6   4   6  573.74   15.10
  -6   4  -6  615.91   15.61
   6   4  -6  599.95   15.39
   6   5  -6  109.35    4.46
  -6   5  -6  118.70    4.60
  -6   6  -6  184.58    6.09
   6   6  -6  177.81    5.81
  -6   6  -6  193.72    6.35
   6   6  -6  173.54    6.05
  -6   7  -6  120.65    5.39
   6   7  -6  114.32    4.83
  -6   7  -6  128.56    5.53
   6   7  -6  118.00    5.10
   6   8  -6  148.35    5.55
  -6   8  -6  140.51    6.05
   6   8  -6  133.90    5.91
  -6   8  -6  151.60    6.20
  -6   9  -6   10.61    4.36
  -6   9  -6    2.62    4.72
   6  10  -6   78.09    5.71
  -6  10  -6   75.07    5.41
  -6  10  -6   77.04    5.72
  -6  11  -6   25.15    4.71
   6  11  -6   18.21    4.96
  -6  11  -6   31.61    4.72
  -6  12  -6   27.22    4.30
   6  12  -6   23.67    4.49
  -6  12  -6   30.56    4.31
   6  12  -6   20.26    4.67
  -6  12  -6   26.38    4.24
  -6  13  -6   20.80    3.42
  -6  13   6   20.52    3.49
  -6 -13   6   17.29    3.65
  -6 -13  -6   24.85    3.68
   6  13  -6   17.27    4.00
  -6  13  -6   22.60    3.65
  -6   0   7  758.96   18.95
  -6   0  -7  745.89   18.88
  -6   0   7  719.40   18.98
  -6   0   7  766.89   18.73
   6   0   7  723.77   18.99
  -6  -1   7  390.34    9.59
   6  -1   7  369.34    9.95
  -6  -1   7  374.07    9.54
  -6  -1  -7  365.59    9.59
  -6  -1  -7  355.58    9.65
  -6   1   7  378.36    9.75
  -6   1   7  378.23    9.62
   6   1   7  375.70   10.10
   6  -1  -7  342.95    9.86
  -6  -1  -7  356.33    9.84
  -6   1   7  381.45    9.94
  -6   1  -7  356.11    9.84
  -6  -2  -7   86.12    3.25
  -6   2   7   73.81    2.98
  -6  -2  -7   82.02    3.87
   6  -2  -7   88.03    3.78
  -6  -2  -7   84.01    3.33
  -6  -2   7   75.09    3.21
   6  -2   7   77.08    4.12
  -6   2   7   78.51    3.21
   6   2  -7   75.67    3.15
  -6   2   7   78.29    4.10
  -6   3   7 1082.63   26.92
  -6   3   7 1057.09   26.69
   6   3  -7 1094.67   26.88
   6   3  -7 1100.63   26.91
  -6   3  -7 1125.51   27.11
  -6   3   7 1034.67   26.66
  -6   3  -7 1087.37   27.06
  -6   4  -7  220.96    6.72
  -6   4   7  216.00    6.43
  -6   4  -7  216.92    6.87
   6   4  -7  216.34    6.44
   6   5  -7   37.35    3.11
  -6   5  -7   43.98    3.66
   6   5  -7   35.12    3.42
   6   6  -7   54.23    3.53
  -6   6  -7   60.02    4.07
  -6   6  -7   62.71    4.31
   6   7  -7  126.74    5.03
  -6   7  -7  136.36    5.66
  -6   7  -7  138.02    5.66
   6   7  -7  130.56    5.49
  -6   8  -7   22.62    4.66
   6   8  -7   21.26    4.25
   6   8  -7   20.31    3.59
  -6   8  -7   23.91    4.41
  -6   9  -7   21.89    4.79
  -6   9  -7   23.29    4.58
  -6  10  -7    9.23    4.83
  -6  11  -7    8.00    4.48
   6  11  -7   17.50    4.94
   6  11  -7   10.79    4.95
  -6  11  -7   11.17    4.48
  -6  11  -7   11.40    4.20
  -6 -12  -7   10.10    4.20
  -6 -12   7    2.33    3.89
  -6  12  -7   14.21    4.02
   6  12  -7   10.95    4.52
  -6  12  -7   12.07    4.07
  -6  12  -7    7.61    4.14
   6  12  -7    2.47    4.29
  -6  13   7   10.18    3.30
   6  13  -7    1.72    3.71
  -6  13  -7    1.57    3.47
  -6  13  -7   13.53    3.33
  -6 -13  -7    7.03    3.38
  -6   0   8   23.38    2.49
   6   0   8   17.69    3.47
  -6   0   8   17.30    3.37
  -6   1   8  478.35   12.53
  -6  -1  -8  481.42   12.24
  -6  -1   8  471.49   12.25
   6  -1   8  467.43   12.69
  -6  -1   8  463.68   12.11
  -6  -1  -8  486.24   12.18
   6  -1  -8  482.23   12.49
  -6  -1  -8  488.74   12.51
   6   1   8  456.77   12.71
  -6   1   8  490.25   12.33
  -6   1   8  480.45   12.37
  -6   2   8  399.82   10.43
   6  -2   8  399.62   10.61
   6   2   8  380.27   10.49
  -6  -2   8  385.12    9.95
  -6  -2  -8  371.08   10.02
   6   2  -8  372.44   10.08
  -6   2   8  398.79   10.05
  -6  -2  -8  376.74    9.94
  -6  -3   8  231.55    6.68
  -6  -3  -8  247.71    6.80
   6   3  -8  238.28    6.78
  -6   3  -8  248.80    7.18
   6   3  -8  231.32    6.90
  -6   3   8  234.47    6.90
  -6   3  -8  232.90    7.09
   6   4  -8   36.50    3.31
  -6   4  -8   44.97    3.62
  -6   4   8   42.13    3.24
  -6   4  -8   43.04    3.71
   6   5  -8  225.90    7.25
  -6   5  -8  253.82    7.49
  -6   5  -8  256.60    7.37
   6   5  -8  234.15    7.05
  -6   6  -8   36.87    3.97
  -6   6  -8   35.79    4.30
   6   6  -8   37.19    3.32
  -6   7  -8   79.85    4.71
  -6   7  -8   70.36    4.48
   6   7  -8   65.82    4.03
   6   7  -8   63.40    4.45
   6   8  -8   20.08    3.67
  -6   8  -8   22.61    4.48
  -6   8  -8   25.59    4.56
   6   8  -8   29.20    4.35
  -6   9  -8   10.20    4.72
  -6   9  -8   10.46    4.94
  -6  10  -8   76.28    5.54
  -6  10  -8   80.18    5.25
   6  10  -8   70.05    5.80
  -6  10  -8   65.85    5.25
  -6  11  -8    6.11    4.36
   6  11  -8    7.91    4.80
  -6  11  -8    6.66    4.38
  -6  11  -8    2.40    4.37
   6  11  -8    7.47    4.83
  -6  12  -8    0.43    3.92
   6  12  -8    2.32    4.32
  -6  12  -8    0.78    3.90
  -6 -12  -8    3.81    3.86
   6  12  -8    4.52    4.31
  -6  12  -8    4.74    3.97
  -6  13  -8    2.94    3.11
   6  13  -8    7.34    3.49
   6  13  -8    4.74    3.65
  -6  13  -8    3.63    3.27
  -6 -13  -8    1.42    3.05
  -6   0   9  301.73    8.64
   6   0   9  312.90    8.74
  -6   0   9  313.76    8.36
  -6  -1   9 1258.12   29.77
   6  -1   9 1226.42   30.03
  -6  -1  -9 1141.73   29.64
  -6   1  -9 1176.53   29.87
   6   1   9 1243.46   30.05
  -6   1   9 1253.90   29.79
  -6   1   9 1189.14   29.86
  -6  -1   9 1169.11   29.54
  -6  -1  -9 1153.52   29.58
  -6  -2  -9   12.75    2.28
  -6  -2   9   12.38    2.10
  -6   2   9   14.83    3.71
   6  -2  -9   11.21    3.49
  -6  -2  -9   13.02    3.48
   6   2  -9    7.92    2.77
  -6   2  -9   12.15    3.20
  -6   2   9   12.54    2.93
  -6  -3  -9  722.71   18.36
  -6  -3   9  727.47   18.31
  -6  -3  -9  742.98   18.68
   6  -3  -9  727.40   18.68
  -6   3  -9  724.59   18.71
  -6   3  -9  715.53   18.68
   6   3  -9  711.99   18.54
  -6   3   9  722.23   18.46
   6   4  -9   40.86    3.46
  -6   4  -9   40.34    3.71
   6   4  -9   37.16    3.17
  -6   5  -9  278.89    8.31
  -6   5  -9  276.06    8.10
   6   5  -9  261.94    7.85
  -6   6  -9   45.08    4.25
  -6   6  -9   46.15    4.38
   6   6  -9   45.16    3.54
   6   6  -9   41.44    3.98
  -6   7  -9   92.41    5.53
   6   7  -9   87.38    4.90
  -6   7  -9  103.25    5.28
   6   7  -9   93.74    4.57
   6   8  -9   17.71    4.33
  -6   8  -9   25.99    4.84
  -6   8  -9   21.42    4.38
  -6   9  -9  137.50    6.70
  -6   9  -9  145.53    6.45
  -6  10  -9    5.78    4.52
  -6  10  -9    5.49    5.00
  -6 -11  -9   48.09    4.64
   6  11  -9   42.83    5.23
  -6  11  -9   50.81    4.74
   6  11  -9   49.14    5.15
  -6  11  -9   42.65    4.84
  -6  11  -9   47.66    4.68
  -6  12  -9   15.24    3.77
  -6  12  -9   16.26    3.83
   6  12  -9   17.24    4.33
   6  12  -9    9.84    4.24
  -6  12  -9   12.01    3.89
  -6 -12  -9   12.78    3.68
   6  13  -9    1.48    3.39
  -6  13  -9    4.00    3.08
   6  13  -9    0.97    3.45
  -6  13  -9    1.27    3.04
   6  13   9    8.96    3.42
  -6   0  10  271.09    7.43
  -6   0  10  264.32    7.70
   6   0 -10  263.07    7.76
  -6   0 -10  252.28    7.67
  -6   1  10  451.72   11.96
  -6   1  10  455.39   12.11
  -6  -1  10  456.50   11.93
  -6   1 -10  445.54   12.18
   6  -1 -10  464.45   12.24
  -6  -1 -10  465.87   12.18
  -6  -2  10  421.90   11.56
   6  -2 -10  451.96   11.95
  -6  -2 -10  463.60   11.91
   6  -2  10  433.68   12.02
  -6   2  10  432.66   11.79
  -6   2 -10  459.64   11.80
  -6   2  10  427.09   11.62
   6   3  10   40.34    4.10
   6   3 -10   46.61    3.20
  -6   3 -10   49.60    3.60
   6   3 -10   43.55    3.48
   6  -3  10   46.55    4.25
  -6   3  10   43.94    3.35
   6  -3 -10   49.12    3.91
  -6  -3 -10   44.21    3.74
   6   4 -10  217.45    7.02
  -6   4 -10  234.35    7.37
  -6   4 -10  237.75    7.20
   6   4 -10  232.34    6.89
  -6   5 -10   94.57    4.91
  -6   5 -10   95.85    4.68
   6   5 -10   85.91    4.21
   6   6 -10  188.44    6.34
  -6   6 -10  193.59    6.82
   6   6 -10  184.32    6.69
  -6   6 -10  203.20    6.88
   6   7 -10   42.86    3.83
  -6   7 -10   54.14    4.54
   6   7 -10   36.64    4.34
  -6   7 -10   46.35    4.88
  -6   8 -10   81.29    5.23
  -6   8 -10   87.55    5.36
  -6   9 -10   34.07    5.06
  -6  10 -10   44.06    5.33
  -6  10 -10   40.68    4.75
  -6  11 -10    0.57    4.28
   6  11 -10    3.64    4.70
  -6  11 -10    1.90    4.18
   6  11 -10    2.18    4.69
  -6  11 -10   -2.62    4.31
  -6  12 -10   15.33    3.83
   6  12 -10   15.37    4.08
  -6  12 -10   16.72    3.76
   6  12 -10   19.64    4.15
  -6  12 -10   21.03    3.77
  -6  13 -10   18.86    3.06
   6  13 -10   17.68    3.21
   6  13  10   17.87    3.31
   6   0  11    1.13    3.88
  -6   0  11    8.13    2.95
   6   0 -11    5.90    3.63
  -6   0 -11    2.01    3.47
  -6   0  11    9.34    3.47
  -6   1  11   51.90    3.77
   6  -1 -11   54.29    3.91
  -6  -1 -11   57.11    3.92
   6   1  11   50.49    4.15
  -6   1  11   50.52    3.33
  -6  -1  11   50.38    3.33
   6  -1  11   59.69    4.12
  -6   1 -11   52.15    3.83
   6   2  11   12.42    4.07
  -6   2  11   16.72    3.18
   6  -2  11   21.99    3.99
  -6  -2  11   18.31    2.96
   6  -2 -11   15.97    3.71
  -6  -2 -11   17.50    3.57
  -6   2 -11   13.19    3.34
   6   3  11   89.55    4.85
   6  -3 -11   86.55    4.52
  -6  -3 -11   81.12    4.47
   6   3 -11   83.67    4.00
  -6   3 -11   91.76    4.26
  -6   3 -11   82.79    4.56
   6   3 -11   82.34    4.23
   6  -3  11   91.98    4.70
   6   4  11   93.97    5.17
  -6   4 -11  103.96    4.91
   6   4 -11  100.98    4.35
  -6   4 -11  110.87    5.01
   6   5 -11    3.72    3.61
  -6   5 -11    6.88    3.88
  -6   5 -11    8.12    3.58
   6   5 -11    8.36    3.35
  -6   6 -11   23.97    3.92
   6   6 -11   27.92    3.65
  -6   6 -11   30.19    4.73
   6   6 -11   22.93    4.03
  -6   7 -11    6.22    4.21
   6   7 -11    8.01    3.61
   6   7 -11    4.55    4.03
  -6   7 -11    0.92    4.66
  -6   8 -11    7.12    4.60
  -6   8 -11    8.44    4.63
  -6   9 -11   23.61    4.89
  -6  10 -11    9.59    4.76
  -6  10 -11    6.74    4.38
  -6  11 -11   -1.96    4.34
   6  11 -11    8.21    4.71
  -6  11 -11    1.15    4.16
  -6  11 -11    1.55    3.99
   6  11 -11    1.56    4.50
  -6  11 -11    0.41    4.21
   6  12 -11    6.85    3.88
  -6  12 -11    3.14    3.56
   6  12  11    6.18    4.02
  -6  12 -11    7.53    3.52
   6  12 -11    2.35    3.78
  -6  12 -11    5.71    3.58
   6  13  11    3.76    2.90
   6   0  12  257.79    7.85
  -6   0  12  235.31    7.26
  -6   0  12  230.71    7.37
   6   0 -12  265.51    7.67
  -6   0 -12  263.09    7.59
   6   1  12  175.03    6.40
   6  -1  12  188.95    6.45
   6  -1 -12  182.15    6.23
  -6  -1 -12  181.49    6.14
  -6  -1  12  170.09    5.98
  -6   1  12  170.08    5.84
  -6   1 -12  175.80    6.15
   6   2  12  283.05    8.63
  -6   2 -12  275.32    8.31
   6  -2  12  291.66    8.64
   6  -2 -12  282.59    8.62
  -6  -2 -12  284.46    8.53
   6  -3 -12   91.15    4.67
  -6  -3 -12   85.23    4.56
  -6   3 -12   82.66    4.59
  -6   3 -12   82.87    4.57
   6   3 -12   84.56    4.16
  -6   3  12   96.06    4.36
   6   3  12   88.39    4.92
   6  -3  12   92.23    4.84
   6   4  12  440.51   12.25
  -6   4 -12  435.76   12.16
   6   4 -12  420.17   11.92
   6   4 -12  421.04   11.72
  -6   4 -12  446.97   12.11
   6   5  12   45.31    4.82
  -6   5 -12   51.21    4.11
   6   5 -12   35.86    3.67
   6   5 -12   42.01    4.07
  -6   5 -12   43.72    4.66
   6   6 -12  112.97    5.07
  -6   6 -12  128.45    5.41
  -6   6 -12  123.77    5.69
   6   6 -12  109.91    5.48
   6   7 -12   48.98    4.70
  -6   7 -12   64.68    4.74
  -6   7 -12   63.55    5.33
  -6   8 -12  156.57    6.74
  -6   8 -12  159.48    6.90
  -6   9 -12    8.48    4.88
  -6   9 -12    8.89    4.41
  -6  10 -12  108.52    5.59
   6  11  12    4.82    4.52
   6  11 -12    6.79    4.30
  -6  11 -12    3.46    4.11
  -6  11 -12    3.36    3.98
   6  11 -12    1.83    4.47
  -6  11 -12    9.48    4.10
  -6  11 -12    0.34    4.15
   6  12 -12   12.82    3.64
  -6  12 -12   16.45    3.38
   6  12 -12   16.25    3.69
  -6  12 -12   18.54    3.52
  -6  12 -12   14.76    3.34
   6  12  12   18.93    3.91
   6   0  13  285.21    8.64
  -6   0 -13  277.55    8.35
   6   0 -13  272.17    8.42
  -6   0  13  266.28    8.03
  -6  -1 -13  153.97    5.80
   6  -1 -13  162.52    5.94
  -6   1  13  160.08    5.53
   6   1  13  158.72    6.22
   6  -1  13  163.81    6.18
  -6   2 -13  126.73    5.17
  -6   2  13  135.66    5.08
   6   2  13  144.73    5.60
   6  -2  13  134.50    5.87
  -6  -2  13  131.74    5.03
   6  -2 -13  128.58    5.62
  -6  -2 -13  132.06    5.53
  -6  -3 -13  404.55   11.36
   6  -3 -13  411.79   11.39
  -6   3 -13  406.34   11.40
   6   3 -13  382.61   11.19
  -6   3  13  418.98   11.20
   6   3  13  407.38   11.63
  -6   3 -13  393.35   11.21
   6  -3  13  391.43   11.61
  -6   4 -13    2.33    4.06
   6   4 -13    6.30    3.79
  -6   4  13    5.68    3.68
   6   4  13   12.19    4.62
   6   4 -13   11.34    3.61
  -6   4 -13    9.70    3.79
   6   5 -13  288.53    8.76
  -6   5 -13  308.32    9.14
   6   5  13  314.72    9.45
  -6   5  13  302.29    9.01
  -6   5 -13  290.21    9.33
   6   5 -13  280.61    9.00
   6   6  13   20.32    5.15
  -6   6 -13   23.57    4.64
   6   6 -13   22.47    4.30
  -6   6 -13   24.98    4.40
   6   6 -13   26.89    3.75
  -6   7 -13  179.30    7.08
   6   7  13  187.84    7.39
  -6   7 -13  183.11    7.42
  -6   8 -13   32.77    5.01
   6   8  13   33.08    5.48
  -6   9 -13   32.11    4.68
  -6   9 -13   36.20    4.98
  -6  10 -13    5.19    4.29
  -6  10 -13    3.58    4.46
   6  10  13    8.31    4.89
  -6  11 -13   26.40    3.91
   6  11 -13   26.75    4.41
  -6  11 -13   35.10    4.14
   6  11 -13   27.34    4.47
  -6  11 -13   29.07    4.12
  -6  11  13   31.64    3.87
   6  11  13   33.91    4.61
  -6  11 -13   31.35    4.32
  -6  12 -13    0.83    2.92
   6  12 -13    6.25    3.35
  -6  12 -13    1.22    3.00
  -6  12 -13    0.39    3.04
   6  12 -13    1.72    3.43
   6  12  13    4.96    3.60
   6   0  14    0.30    4.29
  -6   0  14   -1.09    3.45
   6   0 -14   -2.11    4.15
  -6   0 -14    6.26    3.98
  -6   1 -14  102.92    5.05
   6   1 -14  101.23    5.15
  -6  -1 -14   89.89    4.92
   6  -1 -14   93.75    5.10
  -6  -1  14   89.30    4.34
  -6   1  14   90.83    4.46
   6  -1  14   88.37    5.31
   6   1  14   85.77    5.10
   6   2  14   22.14    4.52
  -6   2  14   25.86    3.59
  -6  -2  14   28.16    3.55
   6  -2  14   27.34    4.66
   6  -2 -14   27.66    4.36
  -6  -2 -14   29.36    4.36
  -6   2 -14   25.61    4.14
   6  -3 -14   70.35    4.80
  -6  -3 -14   61.57    4.57
  -6   3 -14   68.11    4.78
   6   3 -14   64.91    4.43
  -6   3  14   81.99    4.30
   6   3  14   74.83    5.00
   6  -3  14   67.31    5.17
  -6   3 -14   61.88    4.25
  -6   4 -14   22.98    4.40
   6   4 -14   20.21    4.11
  -6   4  14   30.46    4.05
   6   4  14   28.91    4.87
  -6   4 -14   23.12    4.12
  -6   5 -14   46.88    5.05
   6   5 -14   40.03    4.44
  -6   5 -14   38.49    4.72
   6   5 -14   40.40    4.12
  -6   5  14   44.56    4.39
   6   5  14   43.44    5.22
  -6   6 -14   33.32    4.82
  -6   6 -14   47.12    5.04
   6   6 -14   35.38    4.51
  -6   6  14   43.85    4.61
   6   6  14   52.92    5.47
  -6   7 -14   35.74    4.97
  -6   7 -14   39.60    4.93
  -6   7  14   39.25    4.58
   6   7  14   39.06    5.22
  -6   8 -14   14.36    4.68
  -6   8 -14    9.68    4.97
  -6   8  14    8.99    4.40
   6   8  14   19.91    5.45
  -6   9 -14    2.77    4.38
  -6   9 -14    0.65    4.80
  -6   9  14   10.15    4.27
   6   9  14    3.70    4.83
  -6  10 -14   11.90    4.13
  -6  10  14   21.95    4.05
   6  10  14   16.70    4.70
  -6  10 -14   12.65    4.50
   6  11  14   -2.60    4.12
  -6  11 -14    0.94    3.35
  -6  11 -14    0.47    3.85
   6  11 -14   -5.47    4.03
  -6  11 -14    3.28    3.66
   6  11 -14    0.78    3.96
  -6  11 -14   -0.38    3.66
   6  12  14    7.88    3.29
   6  12 -14    2.50    2.97
  -6  12 -14    1.86    2.73
  -6   0  15  150.79    5.62
   6   0  15  155.91    6.50
  -6   0 -15  157.08    6.20
   6   0 -15  155.96    6.28
  -6  -1 -15  338.18    9.86
   6  -1 -15  344.55   10.04
   6   1  15  321.33    9.93
  -6   1  15  316.60    9.52
   6  -1  15  323.88   10.00
  -6  -1  15  317.07    9.47
   6   1 -15  341.18   10.00
  -6   1 -15  333.60    9.89
  -6  -2  15   14.20    4.16
   6  -2  15   17.46    4.56
   6  -2 -15   14.14    4.49
  -6  -2 -15   12.84    4.44
   6   2  15   14.84    4.43
  -6   2  15   16.03    3.68
  -6   3 -15  269.91    8.49
   6   3  15  278.78    8.64
  -6   3  15  270.04    8.25
   6  -3  15  261.69    8.76
   6   3 -15  244.40    8.33
  -6   3 -15  265.97    8.50
  -6  -3 -15  277.48    8.53
   6  -3 -15  263.52    8.57
  -6   4 -15    9.24    3.79
  -6   4  15    1.88    3.92
   6   4  15    9.15    4.68
  -6   4 -15    3.27    4.35
   6   4 -15   -0.06    4.06
  -6   5 -15  323.88   10.36
   6   5 -15  309.55    9.95
  -6   5 -15  332.00    9.93
  -6   5  15  351.99    9.99
   6   5  15  327.22   10.62
  -6   6 -15    5.16    4.39
  -6   6  15   -3.12    4.31
   6   6  15    7.73    5.28
  -6   6 -15    6.40    4.78
   6   6 -15    9.88    4.24
  -6   7  15   31.87    4.60
   6   7  15   35.45    5.25
  -6   7 -15   30.88    5.04
  -6   8 -15   22.75    4.53
  -6   8 -15   28.42    5.18
  -6   9  15   24.65    4.27
   6   9  15   22.30    5.04
  -6   9 -15   24.67    4.33
  -6  10 -15    6.20    3.81
  -6  10  15    8.77    3.74
   6  10  15   11.35    4.53
  -6  10 -15    9.86    4.20
   6  11 -15    2.13    3.69
  -6  11 -15    3.20    3.36
  -6  11 -15    2.87    3.62
  -6  11 -15    2.39    3.14
   6  11 -15    2.85    3.68
  -6  11 -15    9.13    3.37
   6  11  15   -0.94    3.79
   6  12  15    1.79    2.78
  -6 -12  15    2.68    2.99
  -6   0  16  279.20    8.84
   6   0  16  273.94    9.59
   6   0 -16  320.34    9.43
  -6   0 -16  316.47    9.21
   6  -1 -16   69.46    5.09
  -6  -1 -16   77.07    4.87
  -6  -1  16   63.68    4.35
   6  -1  16   72.36    5.31
   6   1  16   68.43    5.14
  -6   1  16   62.74    4.37
   6   1 -16   59.22    5.21
  -6   1 -16   68.54    5.02
  -6  -2 -16  334.55   10.07
   6  -2 -16  351.31   10.25
   6   2 -16  351.08   10.31
  -6   2 -16  344.21   10.08
   6   2  16  304.26   10.19
  -6   2  16  319.04    9.69
   6  -2  16  312.46   10.41
  -6  -3  16   50.91    4.75
   6   3  16   54.54    5.24
  -6   3  16   39.21    4.21
  -6   3 -16   44.45    4.83
  -6   3 -16   49.15    4.94
   6   3 -16   40.68    4.42
   6  -3 -16   49.32    4.94
  -6  -3 -16   49.30    4.70
  -6   4 -16  281.83    8.98
   6   4 -16  262.61    8.74
  -6   4 -16  290.73    8.84
  -6   4  16  262.21    8.57
   6   4  16  274.25    9.32
  -6   5 -16   28.62    5.06
   6   5 -16   24.45    4.46
  -6   5  16   31.08    4.41
   6   5  16   34.88    5.45
  -6   5 -16   29.10    4.73
  -6   6 -16  201.71    7.90
  -6   6  16  218.91    7.65
   6   6  16  217.35    8.40
  -6   6 -16  211.81    7.70
  -6   7 -16   24.34    5.00
  -6   7  16   13.71    4.44
   6   7  16   15.38    5.22
  -6   7 -16   12.91    4.25
  -6   8 -16  113.30    6.02
  -6   8 -16  115.88    5.49
  -6   8  16  100.40    5.49
   6   8  16  122.54    6.26
  -6   9 -16   21.05    3.92
   6   9  16   17.30    4.87
  -6   9  16   13.85    4.04
  -6   9 -16   16.88    4.45
  -6  10 -16   20.03    3.71
   6  10  16   25.19    4.43
  -6  10 -16   17.82    4.07
   6  11  16    8.47    3.50
   6  11 -16    5.29    3.45
  -6  11 -16   -0.26    3.13
  -6  11 -16    9.09    3.19
   6  11 -16    5.45    3.41
  -6  11 -16   10.74    3.13
   6   0 -17   52.12    4.90
  -6   0 -17   50.92    4.84
  -6   0  17   37.99    4.21
   6   0  17   31.21    4.77
   6  -1 -17   34.14    5.09
  -6  -1 -17   22.63    4.83
   6   1 -17   31.96    4.93
  -6   1 -17   29.44    4.59
   6   1  17   29.92    4.94
   6  -1  17   29.62    4.96
  -6   1  17   28.59    4.10
   6   2 -17   25.44    5.10
  -6   2 -17   29.64    4.81
   6  -2 -17   34.35    5.13
  -6  -2 -17   29.62    4.89
   6  -2  17   31.15    5.29
   6   2  17   32.21    5.39
  -6   2  17   33.69    4.29
  -6   3  17   10.94    4.09
   6   3  17   21.04    5.11
  -6   3 -17   11.77    4.82
   6   3 -17    9.33    4.28
   6  -3 -17    8.20    4.67
  -6  -3 -17   16.08    4.50
  -6   4  17   82.82    4.95
   6   4  17   84.24    5.58
  -6   4 -17   68.46    5.65
   6   4 -17   70.46    5.12
  -6   4 -17   77.49    5.31
   6   5 -17    3.06    4.28
  -6   5 -17    6.75    4.95
  -6   5 -17    9.21    4.59
  -6   5  17    8.53    4.22
   6   5  17    4.55    5.16
  -6   6 -17   17.68    4.92
   6   6  17   32.77    5.47
  -6   6  17   30.35    4.45
  -6   7 -17   -0.08    4.37
  -6   7 -17    9.09    4.89
  -6   8 -17   16.18    4.25
   6   8  17   21.80    4.94
  -6   8  17   22.78    4.10
  -6   9 -17   -3.29    4.21
  -6   9 -17   -1.40    3.77
   6   9  17    5.33    4.36
  -6  10 -17    3.73    3.43
   6  10  17   10.91    3.93
  -6  10 -17    9.23    3.71
   6  11 -17   10.02    2.97
  -6  11 -17    4.26    2.81
  -6 -11  17   -0.21    3.09
   6  11  17    3.85    3.19
   6   0  18  130.85    6.84
   6   0 -18  144.26    6.71
  -6   0 -18  140.21    6.34
   6   1 -18   15.11    4.87
  -6   1 -18   17.95    4.67
   6  -1 -18   25.06    5.18
  -6  -1 -18   25.07    4.96
   6  -1  18   21.22    5.02
   6   1  18   16.74    5.19
   6  -2 -18  229.29    8.32
  -6  -2 -18  244.92    8.09
   6  -2  18  221.91    8.25
  -6   2 -18  235.78    8.21
   6   2 -18  252.40    8.45
   6   2  18  219.00    8.40
  -6   2  18  205.59    7.59
   6   3 -18   21.93    5.27
  -6   3 -18   24.73    5.05
  -6   3 -18   21.92    4.81
   6   3 -18   15.43    4.44
  -6   3  18   22.12    4.29
   6   3  18   30.67    5.42
   6   4 -18  140.75    6.32
  -6   4 -18  142.41    6.87
  -6   4  18  152.84    6.16
  -6  -5  18   23.19    4.90
  -6   5 -18   27.95    5.04
  -6   5  18   19.83    4.36
  -6   6 -18   98.49    6.04
  -6   6 -18   97.56    5.50
   6   7  18   22.50    4.96
  -6   7  18   11.50    4.10
  -6   7 -18   14.11    4.52
  -6   8 -18   12.93    4.57
  -6   8 -18   20.89    4.22
   6   8  18   19.19    4.66
  -6   9 -18    6.66    3.83
  -6   9 -18   12.91    3.98
   6   9  18   12.53    4.18
   6  10  18    8.95    3.57
  -6 -10  18    1.34    3.47
  -6  10 -18    5.52    3.37
   6   0  19    9.03    5.30
   6   0 -19    8.87    5.14
  -6   0 -19   10.37    4.85
   6   1  19  348.49   11.18
  -6  -1 -19  350.20   10.99
   6  -1 -19  358.24   11.17
   6  -1  19  345.32   11.14
   6   1 -19  355.14   11.01
  -6   1 -19  370.44   10.96
   6   2  19   70.04    5.69
   6  -2 -19   80.46    5.61
  -6  -2 -19   79.56    5.61
  -6   2 -19   75.07    5.49
   6   2 -19   80.87    5.85
   6  -2  19   59.23    5.87
   6   3  19   90.81    5.95
  -6   3 -19   72.35    5.46
   6   3 -19   81.41    5.68
  -6   3 -19   79.82    5.37
   6   3 -19   64.70    5.16
   6   4  19   17.20    5.23
   6   4 -19    6.58    4.37
  -6   4 -19   12.08    4.79
  -6   5 -19   55.16    5.45
   6   6  19    3.57    4.82
  -6   6 -19    8.47    4.84
   6   7  19   16.91    4.76
  -6   7 -19   15.98    4.72
  -6  -7  19    9.43    4.37
   6   8  19   17.95    4.50
  -6   8 -19   13.34    4.25
  -6  -8  19    7.69    4.07
   6   9  19   31.40    4.03
  -6  -9  19   17.22    3.68
  -6   9 -19   25.38    3.80
  -6  10 -19    3.98    3.06
  -6 -10  19    2.60    2.79
   6  10  19    4.24    3.23
   6   0  20   77.21    6.12
   6  -1  20   42.31    5.60
   6   1  20   46.69    5.51
   6  -2  20   68.55    5.84
  -6   2 -20   68.87    5.33
   6   2 -20   60.70    4.94
   6   3  20    7.99    5.37
   6   3 -20    0.90    4.98
  -6   3 -20    2.04    4.69
   6   3 -20    2.93    4.29
  -6   3 -20    6.47    4.91
   6   4 -20   13.05    4.82
  -6   4 -20   13.29    4.70
  -6   4 -20   10.68    4.67
   6   5  20   21.86    5.08
   6   5 -20   21.39    4.93
  -6   5 -20   27.45    4.86
  -6   5 -20   28.39    5.02
   6   6 -20   -2.09    4.59
  -6   6 -20    1.82    4.47
   6   6  20   -0.24    4.72
   6   7  20    7.29    4.38
   6   7 -20    6.37    4.33
  -6   7 -20    5.47    4.19
  -6   7 -20   13.57    4.44
  -6   8 -20    6.47    3.84
   6   8 -20   -4.20    3.88
  -6   8 -20    8.18    3.99
   6   8  20    0.49    4.06
   6   9 -20    5.20    3.24
  -6   9 -20   13.42    3.22
[truncated: 17,684,041 more chars]
